# Supplementary material for: Variation in the diversity-productivity relationship in young forests of the eastern United States
Source: PLoS One. 2017 Nov 15;12(11):e0187106. doi: 10.1371/journal.pone.0187106 (PMC5687711; doi:10.1371/journal.pone.0187106)
Supplement: S1 File — (CSV) [file pone.0187106.s007.csv]

PLT_CN	PREV_PLT_CN	CND_CN	SBP_CN	SCD_CN	TRE_CN	PREV_TRE_CN	STATECD	CYCLE	INVYR	COUNTYCD	PLOT	MEASYEAR	MEASMON	MEASDAY	REMPER	CONDID	COND_STATUS_CD	CONDPROP_UNADJ	PREVCOND	SUBP	TREE	STATUSCD	SPCD	SPGRPCD	DIA	HT	CR	STOCKING	CCLCD	TPA_UNADJ	VOLCFGRS	VOLCFNET	DRYBIO_BOLE	DRYBIO_TOP	DRYBIO_STUMP	DRYBIO_SAPLING	DRYBIO_WDLD_SPP	DRYBIO_BG	SUBP_SLOPE	SUBP_ASPECT	FORTYPCD	STDAGE	SITECLCD	SICOND	SIBASE	SISP	GSSTK	GSSTKCD	DSTRBCD1
22349313010478	43299953010478	204803619010854	204805234010854	205216002010854	204819493010854		1	8	2004	1	9	2004	6	9	7.2	1	1	1	1	1	1	1	827	28	1.30	15	30	5.7807	4	74.965282						3.786251		0.993063	0	0	602	19	6				34.8961	4	0
22349313010478	43299953010478	204803619010854	204805234010854	205216002010854	204819494010854		1	8	2004	1	9	2004	6	9	7.2	1	1	1	1	1	2	1	611	34	2.20	15	50	6.5222	3	74.965282						9.435891		2.114953	0	0	602	19	6				34.8961	4	0
22349313010478	43299953010478	204803619010854	204805236010854	205216004010854	204819495010854	205367848010854	1	8	2004	1	9	2004	6	9	7.2	1	1	1	1	3	1	2	922	41	6.35	34				6.018046									0	0	602	19	6				34.8961	4	0
22349313010478	43299953010478	204803619010854	204805236010854	205216004010854	204819496010854		1	8	2004	1	9	2004	6	9	7.2	1	1	1	1	3	2	1	611	34	1.70	28	50	1.6667	4	74.965282						4.882146		1.163768	0	0	602	19	6				34.8961	4	0
22349313010478	43299953010478	204803619010854	204805236010854	205216004010854	204819497010854		1	8	2004	1	9	2004	6	9	7.2	1	1	1	1	3	3	1	611	34	2.20	28	45	3.3333	3	74.965282						9.435891		2.114953	0	0	602	19	6				34.8961	4	0
22349313010478	43299953010478	204803619010854	204805236010854	205216004010854	204819498010854		1	8	2004	1	9	2004	6	9	7.2	1	1	1	1	3	4	1	611	34	2.10	27	40	1.6667	4	74.965282						8.384392		1.897342	0	0	602	19	6				34.8961	4	0
22349313010478	43299953010478	204803619010854	204805236010854	205216004010854	204819499010854		1	8	2004	1	9	2004	6	9	7.2	1	1	1	1	3	5	1	611	34	1.80	26	35	1.6667	4	74.965282						5.655727		1.327261	0	0	602	19	6				34.8961	4	0
22349313010478	43299953010478	204803619010854	204805236010854	205216004010854	204819500010854		1	8	2004	1	9	2004	6	9	7.2	1	1	1	1	3	6	1	611	34	2.70	29	40	3.3333	3	74.965282						15.832897		3.423275	0	0	602	19	6				34.8961	4	0
22349313010478	43299953010478	204803619010854	204805236010854	205216004010854	204819501010854		1	8	2004	1	9	2004	6	9	7.2	1	1	1	1	3	7	1	611	34	2.00	27	40	3.3333	3	74.965282						7.405030		1.693729	0	0	602	19	6				34.8961	4	0
22349313010478	43299953010478	204803619010854	204805236010854	205216004010854	204819502010854		1	8	2004	1	9	2004	6	9	7.2	1	1	1	1	3	8	1	611	34	1.20	19	30	1.6667	4	74.965282						1.944758		0.530139	0	0	602	19	6				34.8961	4	0
22349313010478	43299953010478	204803619010854	204805236010854	205216004010854	204819503010854		1	8	2004	1	9	2004	6	9	7.2	1	1	1	1	3	9	1	611	34	2.50	29	40	3.3333	3	74.965282						13.039829		2.854748	0	0	602	19	6				34.8961	4	0
22349313010478	43299953010478	204803619010854	204805236010854	205216004010854	204819504010854		1	8	2004	1	9	2004	6	9	7.2	1	1	1	1	3	10	1	611	34	2.00	26	30	1.6667	4	74.965282						7.405030		1.693729	0	0	602	19	6				34.8961	4	0
22349313010478	43299953010478	204803619010854	204805236010854	205216004010854	204819505010854		1	8	2004	1	9	2004	6	9	7.2	1	1	1	1	3	11	1	611	34	2.60	29	35	3.3333	3	74.965282						14.396289		3.131292	0	0	602	19	6				34.8961	4	0
22349313010478	43299953010478	204803619010854	204805236010854	205216004010854	204819506010854		1	8	2004	1	9	2004	6	9	7.2	1	1	1	1	3	12	1	611	34	3.20	29	40	3.3333	3	74.965282						24.269494		5.124077	0	0	602	19	6				34.8961	4	0
22349313010478	43299953010478	204803619010854	204805236010854	205216004010854	204819507010854		1	8	2004	1	9	2004	6	9	7.2	1	1	1	1	3	13	1	611	34	1.60	27	30	1.6667	4	74.965282						4.173404		1.012997	0	0	602	19	6				34.8961	4	0
22349313010478	43299953010478	204803619010854	204805237010854	205216005010854	204819508010854		1	8	2004	1	9	2004	6	9	7.2	1	1	1	2	4	1	1	521	42	1.00	12	40	11.5614	3	74.965282						1.443944		0.442707	0	0	602	19	6				34.8961	4	0
236617380010854	22349313010478	257095666010854	257096702010854	3115387020004	257097200010854	204819493010854	1	9	2011	1	9	2010	12	2	6.5	1	1	1	1	1	1	1	827	28	2.50	41	45	1.8677	4	74.965282						19.791101		4.332772	1	0	602	25	3	104	50	131	26.9906	4	0
236617380010854	22349313010478	257095666010854	257096702010854	3115387020004	257097216010854	204819494010854	1	9	2011	1	9	2010	12	2	6.5	1	1	1	1	1	2	1	611	34	4.30	34	50	0.4919	5	74.965282						50.860307		10.402578	1	0	602	25	3	104	50	131	26.9906	4	0
236617380010854	22349313010478	257095666010854	257096702010854	3115387020004	257097363010854		1	9	2011	1	9	2010	12	2	6.5	1	1	1	1	1	3	1	994	43	6.30	48	35	1.1112	3	6.018046	3.155168	3.155168	118.198005	47.398171	13.269751			35.559893	1	0	602	25	3	104	50	131	26.9906	4	0
236617380010854	22349313010478	257095666010854	257096702010854	3115387020004	257097364010854		1	9	2011	1	9	2010	12	2	6.5	1	1	1	1	1	4	1	994	43	5.20	45	40	0.8285	3	6.018046	1.878334	1.878334	70.365613	33.505843	9.224767			22.774262	1	0	602	25	3	104	50	131	26.9906	4	0
236617380010854	22349313010478	257095666010854	257096702010854	3115387020004	257097365010854		1	9	2011	1	9	2010	12	2	6.5	1	1	1	1	1	5	1	994	43	5.30	50	30	0.8530	3	6.018046	2.226518	2.226518	83.409183	39.022847	10.762026			26.784063	1	0	602	25	3	104	50	131	26.9906	4	0
236617380010854	22349313010478	257095666010854	257096702010854	3115387020004	257097366010854		1	9	2011	1	9	2010	12	2	6.5	1	1	1	1	1	6	1	820	28	7.90	56	50	1.9562	3	6.018046	6.687714	6.687714	267.080546	94.717538	19.521740			74.896039	1	0	602	25	3	104	50	131	26.9906	4	0
236617380010854	22349313010478	257095666010854	257096702010854	3115387020004	257097367010854		1	9	2011	1	9	2010	12	2	6.5	1	1	1	1	1	7	1	820	28	7.00	52	50	1.6062	3	6.018046	4.780537	4.780537	190.915526	74.665195	15.161105			55.479655	1	0	602	25	3	104	50	131	26.9906	4	0
236617380010854	22349313010478	257095666010854	257096702010854	3115387020004	257097369010854		1	9	2011	1	9	2010	12	2	6.5	1	1	1	1	1	8	1	611	34	5.90	45	50	0.7135	3	6.018046	2.182680	2.182680	71.232198	31.329194	7.340857			21.938900	1	0	602	25	3	104	50	131	26.9906	4	0
236617380010854	22349313010478	257095666010854	257096702010854	3115387020004	257097371010854		1	9	2011	1	9	2010	12	2	6.5	1	1	1	1	1	9	1	994	43	6.50	53	40	1.1657	3	6.018046	3.774979	3.774979	141.417188	55.211875	15.496887			42.094286	1	0	602	25	3	104	50	131	26.9906	4	0
236617380010854	22349313010478	257095666010854	257096702010854	3115387020004	257097373010854		1	9	2011	1	9	2010	12	2	6.5	1	1	1	1	1	10	1	611	34	5.80	48	48	0.6911	3	6.018046	2.278786	2.278786	74.368637	33.207083	7.769727			23.051121	1	0	602	25	3	104	50	131	26.9906	4	0
236617380010854	22349313010478	257095666010854	257096702010854	3115387020004	257097374010854		1	9	2011	1	9	2010	12	2	6.5	1	1	1	1	1	11	1	611	34	6.80	55	55	0.9305	3	6.018046	4.127389	4.127389	134.698165	52.456440	12.430660			39.504225	1	0	602	25	3	104	50	131	26.9906	4	0
236617380010854	22349313010478	257095666010854	257096702010854	3115387020004	257097376010854		1	9	2011	1	9	2010	12	2	6.5	1	1	1	1	1	12	1	994	43	6.10	45	40	1.0577	3	6.018046	2.727275	2.727275	102.168399	42.132820	11.763768			31.088234	1	0	602	25	3	104	50	131	26.9906	4	0
236617380010854	22349313010478	257095666010854	257096702010854	3115387020004	257097378010854		1	9	2011	1	9	2010	12	2	6.5	1	1	1	1	1	13	1	611	34	6.10	48	45	0.7594	3	6.018046	2.619963	2.619963	85.503016	36.523552	8.581597			26.017220	1	0	602	25	3	104	50	131	26.9906	4	0
236617380010854	22349313010478	257095666010854	257096702010854	3115387020004	257097380010854		1	9	2011	1	9	2010	12	2	6.5	1	1	1	1	1	14	1	611	34	7.70	43	55	1.1740	3	6.018046	4.139873	4.139873	135.105583	47.574491	11.370196			38.160962	1	0	602	25	3	104	50	131	26.9906	4	0
236617380010854	22349313010478	257095666010854	257096702010854	3115387020004	257097383010854		1	9	2011	1	9	2010	12	2	6.5	1	1	1	1	1	15	1	994	43	4.60	44	28	8.5554	3	74.965282						67.573806		13.739723	1	0	602	25	3	104	50	131	26.9906	4	0
236617380010854	22349313010478	257095666010854	257096702010854	3115387020004	257097385010854		1	9	2011	1	9	2010	12	2	6.5	1	1	1	1	1	16	1	994	43	3.50	39	28	2.8159	4	74.965282						34.108905		7.124336	1	0	602	25	3	104	50	131	26.9906	4	0
236617380010854	22349313010478	257095666010854	257096702010854	3115387020004	257097387010854		1	9	2011	1	9	2010	12	2	6.5	1	1	1	1	1	17	1	994	43	2.50	43	25	1.6828	4	74.965282						14.638103		3.204651	1	0	602	25	3	104	50	131	26.9906	4	0
236617380010854	22349313010478	257095666010854	257096704010854	3115389020004	257097395010854	204819496010854	1	9	2011	1	9	2010	12	2	6.5	1	1	1	1	3	2	1	611	34	1.70	31	25	0.0867	5	74.965282						4.882146		1.163768	2	0	602	25	3	104	50	131	26.9906	4	0
236617380010854	22349313010478	257095666010854	257096704010854	3115389020004	257097396010854	204819497010854	1	9	2011	1	9	2010	12	2	6.5	1	1	1	1	3	3	1	611	34	2.80	41	30	1.1027	4	74.965282						17.351149		3.730966	2	0	602	25	3	104	50	131	26.9906	4	0
236617380010854	22349313010478	257095666010854	257096704010854	3115389020004	257097398010854	204819498010854	1	9	2011	1	9	2010	12	2	6.5	1	1	1	1	3	4	1	611	34	3.10	39	30	1.3339	4	74.965282						22.410285		4.750933	2	0	602	25	3	104	50	131	26.9906	4	0
236617380010854	22349313010478	257095666010854	257096704010854	3115389020004	257097399010854	204819499010854	1	9	2011	1	9	2010	12	2	6.5	1	1	1	1	3	5	1	611	34	1.80	23	30	0.0965	5	74.965282						5.655727		1.327261	2	0	602	25	3	104	50	131	26.9906	4	0
236617380010854	22349313010478	257095666010854	257096704010854	3115389020004	257097401010854	204819500010854	1	9	2011	1	9	2010	12	2	6.5	1	1	1	1	3	6	1	611	34	3.30	41	35	1.4994	4	74.965282						26.217409		5.514217	2	0	602	25	3	104	50	131	26.9906	4	0
236617380010854	22349313010478	257095666010854	257096704010854	3115389020004	257097403010854	204819501010854	1	9	2011	1	9	2010	12	2	6.5	1	1	1	1	3	7	1	611	34	2.10	30	30	0.1288	5	74.965282						8.384392		1.897342	2	0	602	25	3	104	50	131	26.9906	4	0
236617380010854	22349313010478	257095666010854	257096704010854	3115389020004	257097404010854	204819502010854	1	9	2011	1	9	2010	12	2	6.5	1	1	1	1	3	8	1	611	34	1.20	21	22	0.0452	5	74.965282						1.944758		0.530139	2	0	602	25	3	104	50	131	26.9906	4	0
236617380010854	22349313010478	257095666010854	257096704010854	3115389020004	257097406010854	204819503010854	1	9	2011	1	9	2010	12	2	6.5	1	1	1	1	3	9	1	611	34	3.00	40	30	1.2546	4	74.965282						20.638419		4.394536	2	0	602	25	3	104	50	131	26.9906	4	0
236617380010854	22349313010478	257095666010854	257096704010854	3115389020004	257097408010854	204819504010854	1	9	2011	1	9	2010	12	2	6.5	1	1	1	1	3	10	1	611	34	2.00	31	25	0.5878	4	74.965282						7.405030		1.693729	2	0	602	25	3	104	50	131	26.9906	4	0
236617380010854	22349313010478	257095666010854	257096704010854	3115389020004	257097409010854	204819505010854	1	9	2011	1	9	2010	12	2	6.5	1	1	1	1	3	11	1	611	34	2.90	32	22	0.2355	5	74.965282						18.952511		4.054632	2	0	602	25	3	104	50	131	26.9906	4	0
236617380010854	22349313010478	257095666010854	257096704010854	3115389020004	257097411010854	204819506010854	1	9	2011	1	9	2010	12	2	6.5	1	1	1	1	3	12	1	611	34	5.20	48	40	0.5634	3	6.018046	1.648037	1.648037	53.784017	26.515003	6.146176			17.407527	2	0	602	25	3	104	50	131	26.9906	4	0
236617380010854	22349313010478	257095666010854	257096704010854	3115389020004	257097413010854	204819507010854	1	9	2011	1	9	2010	12	2	6.5	1	1	1	1	3	13	1	611	34	1.70	23	25	0.0867	5	74.965282						4.882146		1.163768	2	0	602	25	3	104	50	131	26.9906	4	0
236617380010854	22349313010478	257095666010854	257096704010854	3115389020004	257097414010854		1	9	2011	1	9	2010	12	2	6.5	1	1	1	1	3	14	1	820	28	5.90	49	45	1.2156	3	6.018046	3.084125	3.084125	123.167616	55.794242	11.070155			37.934558	2	0	602	25	3	104	50	131	26.9906	4	0
236617380010854	22349313010478	257095666010854	257096704010854	3115389020004	257097416010854		1	9	2011	1	9	2010	12	2	6.5	1	1	1	1	3	15	1	611	34	6.80	50	40	0.9305	3	6.018046	3.667070	3.667070	119.675563	46.606084	11.044295			35.098402	2	0	602	25	3	104	50	131	26.9906	4	0
236617380010854	22349313010478	257095666010854	257096704010854	3115389020004	257097417010854		1	9	2011	1	9	2010	12	2	6.5	1	1	1	1	3	16	1	611	34	5.50	52	40	0.6257	3	6.018046	2.195721	2.195721	71.657794	33.557675	7.816370			22.669997	2	0	602	25	3	104	50	131	26.9906	4	0
236617380010854	22349313010478	257095666010854	257096704010854	3115389020004	257097419010854		1	9	2011	1	9	2010	12	2	6.5	1	1	1	1	3	17	1	611	34	5.10	49	42	0.5433	3	6.018046	1.601388	1.601388	52.261618	26.233447	6.070707			17.053756	2	0	602	25	3	104	50	131	26.9906	4	0
236617380010854	22349313010478	257095666010854	257096704010854	3115389020004	257097421010854		1	9	2011	1	9	2010	12	2	6.5	1	1	1	1	3	18	1	611	34	6.00	53	42	0.7363	3	6.018046	2.862706	2.862706	93.424983	40.487539	9.500043			28.597544	2	0	602	25	3	104	50	131	26.9906	4	0
236617380010854	22349313010478	257095666010854	257096704010854	3115389020004	257097422010854		1	9	2011	1	9	2010	12	2	6.5	1	1	1	1	3	19	1	521	42	5.20	41	35	0.9894	3	6.018046	1.737840	1.650948	73.658696	33.234985	11.495400			23.840088	2	0	602	25	3	104	50	131	26.9906	4	0
236617380010854	22349313010478	257095666010854	257096704010854	3115389020004	257097424010854		1	9	2011	1	9	2010	12	2	6.5	1	1	1	1	3	20	1	611	34	5.30	51	45	0.5839	3	6.018046	1.916165	1.916165	62.534428	30.291998	7.033251			20.080835	2	0	602	25	3	104	50	131	26.9906	4	0
236617380010854	22349313010478	257095666010854	257096704010854	3115389020004	257097426010854		1	9	2011	1	9	2010	12	2	6.5	1	1	1	1	3	21	1	611	34	6.10	50	50	0.7594	3	6.018046	2.768134	2.768134	90.338607	38.589128	9.066926			27.488614	2	0	602	25	3	104	50	131	26.9906	4	0
236617380010854	22349313010478	257095666010854	257096704010854	3115389020004	257097427010854		1	9	2011	1	9	2010	12	2	6.5	1	1	1	1	3	22	1	994	43	8.30	50	48	1.6944	3	6.018046	6.010718	6.010718	225.171806	72.166629	20.599937			62.304615	2	0	602	25	3	104	50	131	26.9906	4	0
236617380010854	22349313010478	257095666010854	257096704010854	3115389020004	257097429010854		1	9	2011	1	9	2010	12	2	6.5	1	1	1	1	3	23	1	611	34	5.20	49	35	0.5634	3	6.018046	1.701873	1.701873	55.540966	27.381162	6.346951			17.976174	2	0	602	25	3	104	50	131	26.9906	4	0
236617380010854	22349313010478	257095666010854	257096704010854	3115389020004	257097430010854		1	9	2011	1	9	2010	12	2	6.5	1	1	1	1	3	24	1	611	34	1.10	22	25	0.0384	5	74.965282						1.527278		0.437635	2	0	602	25	3	104	50	131	26.9906	4	0
236617380010854	22349313010478	257095666010854	257096705010854	3115390020004	257097431010854	204819508010854	1	9	2011	1	9	2010	12	2	6.5	1	1	1	1	4	1	1	521	42	1.70	17	40	1.9921	3	74.965282						6.077573		1.448725	2	0	602	25	3	104	50	131	26.9906	4	0
236617380010854	22349313010478	257095666010854	257096705010854	3115390020004	257097432010854		1	9	2011	1	9	2010	12	2	6.5	1	1	1	1	4	2	1	611	34	5.30	30	70	0.5839	3	6.018046	0.741694	0.741694	24.205332	11.725187	2.722375			7.772731	2	0	602	25	3	104	50	131	26.9906	4	0
236617380010854	22349313010478	257095666010854	257096705010854	3115390020004	257097434010854		1	9	2011	1	9	2010	12	2	6.5	1	1	1	1	4	3	1	611	34	6.80	42	80	0.9305	3	6.018046	2.930559	2.930559	95.639379	37.245506	8.826108			28.049080	2	0	602	25	3	104	50	131	26.9906	4	0
236617380010854	22349313010478	257095666010854	257096705010854	3115390020004	257097435010854		1	9	2011	1	9	2010	12	2	6.5	1	1	1	1	4	4	1	611	34	6.00	28	60	0.7363	3	6.018046	1.070806	1.070806	34.945968	15.144517	3.553527			10.697019	2	0	602	25	3	104	50	131	26.9906	4	0
236617380010854	22349313010478	257095666010854	257096705010854	3115390020004	257097437010854		1	9	2011	1	9	2010	12	2	6.5	1	1	1	1	4	5	1	972	41	1.40	18	40	0.4822	4	74.965282						3.114910		0.792144	2	0	602	25	3	104	50	131	26.9906	4	0
236617380010854	22349313010478	257095666010854	257096705010854	3115390020004	257097439010854		1	9	2011	1	9	2010	12	2	6.5	1	1	1	1	4	6	1	521	42	1.20	14	35	0.5646	4	74.965282						2.420945		0.659947	2	0	602	25	3	104	50	131	26.9906	4	0
22340793010478	43299440010478	204711053010854	204712646010854	205205862010854	204727345010854	205367740010854	1	8	2002	1	12	2002	6	13	5.1	1	1	1	1	1	4	1	611	34	3.20	33	40	1.8577	4	74.965282						24.269494		5.124077	11	200	520	15	3				77.9303	2	0
22340793010478	43299440010478	204711053010854	204712646010854	205205862010854	204727347010854	205367742010854	1	8	2002	1	12	2002	6	13	5.1	1	1	1	1	1	6	1	827	28	1.70	26	38	3.2930	4	74.965282						7.552072		1.800205	11	200	520	15	3				77.9303	2	0
22340793010478	43299440010478	204711053010854	204712646010854	205205862010854	204727355010854		1	8	2002	1	12	2002	6	13	5.1	1	1	1	1	1	14	1	131	2	5.50	36	50	0.7680	3	6.018046	1.510779	1.510779	49.472380	10.005435	4.515105			15.156197	11	200	520	15	3				77.9303	2	0
22340793010478	43299440010478	204711053010854	204712646010854	205205862010854	204727356010854		1	8	2002	1	12	2002	6	13	5.1	1	1	1	1	1	15	1	827	28	1.90	28	30	6.5860	3	74.965282						9.993664		2.313482	11	200	520	15	3				77.9303	2	0
22340793010478	43299440010478	204711053010854	204712646010854	205205862010854	204727357010854		1	8	2002	1	12	2002	6	13	5.1	1	1	1	1	1	16	1	827	28	2.10	27	30	6.5860	3	74.965282						12.835202		2.904536	11	200	520	15	3				77.9303	2	0
22340793010478	43299440010478	204711053010854	204712646010854	205205862010854	204727358010854		1	8	2002	1	12	2002	6	13	5.1	1	1	1	1	1	17	1	611	34	1.30	20	30	0.3715	5	74.965282						2.415518		0.633545	11	200	520	15	3				77.9303	2	0
22340793010478	43299440010478	204711053010854	204712646010854	205205862010854	204727359010854		1	8	2002	1	12	2002	6	13	5.1	1	1	1	1	1	18	1	827	28	2.60	23	25	3.2930	4	74.965282						21.807651		4.743315	11	200	520	15	3				77.9303	2	0
22340793010478	43299440010478	204711053010854	204712646010854	205205862010854	204727360010854		1	8	2002	1	12	2002	6	13	5.1	1	1	1	1	1	19	1	802	25	1.60	33	40	6.5860	3	74.965282						6.391707		1.551438	11	200	520	15	3				77.9303	2	0
22340793010478	43299440010478	204711053010854	204712646010854	205205862010854	204727361010854		1	8	2002	1	12	2002	6	13	5.1	1	1	1	1	1	20	1	827	28	1.30	17	30	0.6586	5	74.965282						3.786251		0.993063	11	200	520	15	3				77.9303	2	0
22340793010478	43299440010478	204711053010854	204712647010854	205205863010854	204727362010854	205367750010854	1	8	2002	1	12	2002	6	13	5.1	1	1	1	1	2	1	1	835	27	7.20	53	35	1.6817	2	6.018046	4.836844	4.836844	214.955539	81.034706	17.839249			61.925727	26	210	520	15	3				77.9303	2	0
22340793010478	43299440010478	204711053010854	204712647010854	205205863010854	204727363010854	205367751010854	1	8	2002	1	12	2002	6	13	5.1	1	1	1	1	2	2	1	812	28	7.10	50	35	1.6438	2	6.018046	4.263172	4.263172	178.128286	69.187927	13.669537			51.536403	26	210	520	15	3				77.9303	2	0
22340793010478	43299440010478	204711053010854	204712647010854	205205863010854	204727364010854	205367753010854	1	8	2002	1	12	2002	6	13	5.1	1	1	1	1	2	3	1	835	27	8.10	53	50	2.0376	2	6.018046	6.217644	6.217644	276.320058	94.787025	21.169025			76.957813	26	210	520	15	3				77.9303	2	0
22340793010478	43299440010478	204711053010854	204712647010854	205205863010854	204727365010854	205367754010854	1	8	2002	1	12	2002	6	13	5.1	1	1	1	1	2	4	1	812	28	10.00	63	55	2.8727	2	6.018046	11.130523	11.130523	465.067088	139.020302	28.492518			123.020078	26	210	520	15	3				77.9303	2	0
22340793010478	43299440010478	204711053010854	204712647010854	205205863010854	204727366010854	205367755010854	1	8	2002	1	12	2002	6	13	5.1	1	1	1	1	2	5	1	812	28	6.20	40	65	1.3179	3	6.018046	2.477242	2.477242	103.506702	45.099871	8.751674			31.314399	26	210	520	15	3				77.9303	2	0
22340793010478	43299440010478	204711053010854	204712647010854	205205863010854	204727367010854		1	8	2002	1	12	2002	6	13	5.1	1	1	1	1	2	6	1	409	29	6.90	40	40	1.5690	3	6.018046	2.891490	2.891490	132.795726	50.972178	12.241520			38.765259	26	210	520	15	3				77.9303	2	0
22340793010478	43299440010478	204711053010854	204712647010854	205205863010854	204727368010854		1	8	2002	1	12	2002	6	13	5.1	1	1	1	1	2	7	1	491	42	1.40	13	15	0.6384	5	74.965282						3.662716		0.931455	26	210	520	15	3				77.9303	2	0
22340793010478	43299440010478	204711053010854	204712647010854	205205863010854	204727369010854		1	8	2002	1	12	2002	6	13	5.1	1	1	1	1	2	8	1	693	35	2.30	19	30	0.4284	5	74.965282						11.866548		2.636929	26	210	520	15	3				77.9303	2	0
22340793010478	43299440010478	204711053010854	204712647010854	205205863010854	204727370010854		1	8	2002	1	12	2002	6	13	5.1	1	1	1	1	2	9	1	491	42	2.20	26	50	3.1919	4	74.965282						11.746333		2.632814	26	210	520	15	3				77.9303	2	0
22340793010478	43299440010478	204711053010854	204712647010854	205205863010854	204727371010854		1	8	2002	1	12	2002	6	13	5.1	1	1	1	1	2	10	1	827	28	2.10	21	20	0.7594	5	74.965282						12.835202		2.904536	26	210	520	15	3				77.9303	2	0
22340793010478	43299440010478	204711053010854	204712647010854	205205863010854	204727372010854		1	8	2002	1	12	2002	6	13	5.1	1	1	1	1	2	11	1	611	34	4.70	30	40	4.2838	2	74.965282						63.517641		12.891863	26	210	520	15	3				77.9303	2	0
22340793010478	43299440010478	204711053010854	204712647010854	205205863010854	204727373010854		1	8	2002	1	12	2002	6	13	5.1	1	1	1	1	2	12	1	491	42	2.60	19	35	6.3838	3	74.965282						17.921318		3.898011	26	210	520	15	3				77.9303	2	0
22340793010478	43299440010478	204711053010854	204712647010854	205205863010854	204727374010854		1	8	2002	1	12	2002	6	13	5.1	1	1	1	1	2	13	1	491	42	2.30	17	35	3.1919	4	74.965282						13.147195		2.921509	26	210	520	15	3				77.9303	2	0
22340793010478	43299440010478	204711053010854	204712648010854	205205864010854	204727375010854	205367756010854	1	8	2002	1	12	2002	6	13	5.1	1	1	1	1	3	1	1	827	28	7.00	45	60	1.6062	3	6.018046	4.113443	4.113443	169.202693	65.819221	13.791130			49.169951	11	170	520	15	3				77.9303	2	0
22340793010478	43299440010478	204711053010854	204712648010854	205205864010854	204727376010854	205367757010854	1	8	2002	1	12	2002	6	13	5.1	1	1	1	1	3	2	1	621	39	8.70	58	55	1.5239	2	6.018046	7.884436	7.884436	230.447557	76.134708	15.539222			62.993793	11	170	520	15	3				77.9303	2	0
22340793010478	43299440010478	204711053010854	204712648010854	205205864010854	204727377010854	205367758010854	1	8	2002	1	12	2002	6	13	5.1	1	1	1	1	3	3	1	131	2	7.40	46	40	1.2795	3	6.018046	4.570893	4.570893	149.679705	27.474950	11.636968			43.906422	11	170	520	15	3				77.9303	2	0
22340793010478	43299440010478	204711053010854	204712648010854	205205864010854	204727380010854		1	8	2002	1	12	2002	6	13	5.1	1	1	1	1	3	6	1	802	25	5.40	28	80	1.0522	3	6.018046	1.213523	1.213523	52.219157	25.241802	5.406853			16.641638	11	170	520	15	3				77.9303	2	0
22340793010478	43299440010478	204711053010854	204712648010854	205205864010854	204727381010854		1	8	2002	1	12	2002	6	13	5.1	1	1	1	1	3	7	1	711	43	5.00	27	50	0.7803	3	6.018046	0.873295	0.873295	32.151229	15.944777	4.293853			10.581032	11	170	520	15	3				77.9303	2	0
22340793010478	43299440010478	204711053010854	204712648010854	205205864010854	204727382010854		1	8	2002	1	12	2002	6	13	5.1	1	1	1	1	3	8	1	802	25	5.60	42	45	1.1164	3	6.018046	2.188770	2.188770	94.185049	44.036469	9.482375			29.587191	11	170	520	15	3				77.9303	2	0
22340793010478	43299440010478	204711053010854	204712648010854	205205864010854	204727383010854		1	8	2002	1	12	2002	6	13	5.1	1	1	1	1	3	9	1	316	32	1.80	18	30	4.8598	4	74.965282						8.287093		1.944779	11	170	520	15	3				77.9303	2	0
22340793010478	43299440010478	204711053010854	204712648010854	205205864010854	204727384010854		1	8	2002	1	12	2002	6	13	5.1	1	1	1	1	3	10	1	316	32	2.20	19	30	4.8598	4	74.965282						13.501379		3.026189	11	170	520	15	3				77.9303	2	0
22340793010478	43299440010478	204711053010854	204712648010854	205205864010854	204727385010854		1	8	2002	1	12	2002	6	13	5.1	1	1	1	1	3	11	1	693	35	1.20	16	30	0.6522	5	74.965282						2.185124		0.595663	11	170	520	15	3				77.9303	2	0
22340793010478	43299440010478	204711053010854	204712649010854	205205865010854	204727395010854		1	8	2002	1	12	2002	6	13	5.1	1	1	1	1	4	10	1	827	28	3.00	34	45	4.4622	2	74.965282						31.043513		6.610091	11	190	520	15	3				77.9303	2	0
22340793010478	43299440010478	204711053010854	204712649010854	205205865010854	204727396010854		1	8	2002	1	12	2002	6	13	5.1	1	1	1	1	4	11	1	400	29	1.10	16	40	0.4462	5	74.965282						2.301509		0.659487	11	190	520	15	3				77.9303	2	0
22340793010478	43299440010478	204711053010854	204712649010854	205205865010854	204727397010854		1	8	2002	1	12	2002	6	13	5.1	1	1	1	1	4	12	1	611	34	1.00	17	20	0.2517	5	74.965282						1.159928		0.355629	11	190	520	15	3				77.9303	2	0
22340793010478	43299440010478	204711053010854	204712649010854	205205865010854	204727398010854		1	8	2002	1	12	2002	6	13	5.1	1	1	1	1	4	13	1	827	28	1.60	24	30	2.2311	4	74.965282						6.475060		1.571670	11	190	520	15	3				77.9303	2	0
22340793010478	43299440010478	204711053010854	204712649010854	205205865010854	204727399010854		1	8	2002	1	12	2002	6	13	5.1	1	1	1	1	4	14	1	611	34	1.10	12	15	0.2517	5	74.965282						1.527278		0.437635	11	190	520	15	3				77.9303	2	0
22340793010478	43299440010478	204711053010854	204712649010854	205205865010854	204727400010854		1	8	2002	1	12	2002	6	13	5.1	1	1	1	1	4	15	1	827	28	2.60	32	35	4.4622	2	74.965282						21.807651		4.743315	11	190	520	15	3				77.9303	2	0
22340793010478	43299440010478	204711053010854	204712649010854	205205865010854	204727401010854		1	8	2002	1	12	2002	6	13	5.1	1	1	1	1	4	16	1	611	34	2.50	32	40	2.5173	2	74.965282						13.039829		2.854748	11	190	520	15	3				77.9303	2	0
22340793010478	43299440010478	204711053010854	204712649010854	205205865010854	204727402010854		1	8	2002	1	12	2002	6	13	5.1	1	1	1	1	4	17	1	827	28	1.70	28	30	4.4622	3	74.965282						7.552072		1.800205	11	190	520	15	3				77.9303	2	0
22340793010478	43299440010478	204711053010854	204712649010854	205205865010854	204727403010854		1	8	2002	1	12	2002	6	13	5.1	1	1	1	1	4	18	1	802	25	1.60	20	30	2.2311	4	74.965282						6.391707		1.551438	11	190	520	15	3				77.9303	2	0
22340793010478	43299440010478	204711053010854	204712649010854	205205865010854	204727404010854		1	8	2002	1	12	2002	6	13	5.1	1	1	1	1	4	19	1	611	34	2.30	23	40	2.5173	3	74.965282						10.561210		2.346863	11	190	520	15	3				77.9303	2	0
22340793010478	43299440010478	204711053010854	204712649010854	205205865010854	204727405010854		1	8	2002	1	12	2002	6	13	5.1	1	1	1	1	4	20	1	611	34	1.50	17	25	1.2586	4	74.965282						3.527488		0.874605	11	190	520	15	3				77.9303	2	0
22340793010478	43299440010478	204711053010854	204712649010854	205205865010854	204727406010854		1	8	2002	1	12	2002	6	13	5.1	1	1	1	1	4	21	1	409	29	1.00	14	15	0.4462	5	74.965282						1.756169		0.538433	11	190	520	15	3				77.9303	2	0
106331324010478	22340793010478	209269308010854	209270726010854	212937381010854	209283248010854	204727345010854	1	9	2007	1	12	2007	2	14	4.7	1	1	1	1	1	4	1	611	34	3.90	39	50	4.0983	3	74.965282						39.841311		8.225436	13	180	520	19	6				58.3427	3	0
106331324010478	22340793010478	209269308010854	209270726010854	212937381010854	209283249010854	204727347010854	1	9	2007	1	12	2007	2	14	4.7	1	1	1	1	1	6	1	827	28	1.80	27	30	0.2187	5	74.965282						8.724088		2.047331	13	180	520	19	6				58.3427	3	0
106331324010478	22340793010478	209269308010854	209270726010854	212937381010854	209283250010854	204727355010854	1	9	2007	1	12	2007	2	14	4.7	1	1	1	1	1	14	1	131	2	7.30	40	50	1.2499	3	6.018046	3.741943	3.741943	122.534683	22.580028	9.594989			36.005785	13	180	520	19	6				58.3427	3	0
106331324010478	22340793010478	209269308010854	209270726010854	212937381010854	209283251010854	204727356010854	1	9	2007	1	12	2007	2	14	4.7	1	1	1	1	1	15	1	827	28	2.10	32	50	1.4057	4	74.965282						12.835202		2.904536	13	180	520	19	6				58.3427	3	0
106331324010478	22340793010478	209269308010854	209270726010854	212937381010854	209283252010854	204727357010854	1	9	2007	1	12	2007	2	14	4.7	1	1	1	1	1	16	1	827	28	2.20	30	45	1.5164	4	74.965282						14.411792		3.230248	13	180	520	19	6				58.3427	3	0
106331324010478	22340793010478	209269308010854	209270726010854	212937381010854	209283253010854	204727358010854	1	9	2007	1	12	2007	2	14	4.7	1	1	1	1	1	17	1	611	34	1.20	19	30	0.0452	5	74.965282						1.944758		0.530139	13	180	520	19	6				58.3427	3	0
106331324010478	22340793010478	209269308010854	209270726010854	212937381010854	209283254010854	204727359010854	1	9	2007	1	12	2007	2	14	4.7	1	1	1	1	1	18	1	802	25	3.00	37	30	2.5140	4	74.965282						30.643892		6.525000	13	180	520	19	6				58.3427	3	0
106331324010478	22340793010478	209269308010854	209270726010854	212937381010854	209283255010854	204727360010854	1	9	2007	1	12	2007	2	14	4.7	1	1	1	1	1	19	1	827	28	1.80	33	40	1.0933	4	74.965282						8.724088		2.047331	13	180	520	19	6				58.3427	3	0
106331324010478	22340793010478	209269308010854	209270726010854	212937381010854	209283256010854	204727361010854	1	9	2007	1	12	2007	2	14	4.7	1	1	1	1	1	20	1	827	28	1.40	26	50	0.1452	5	74.965282						4.595113		1.168570	13	180	520	19	6				58.3427	3	0
106331324010478	22340793010478	209269308010854	209270726010854	212937381010854	209283257010854		1	9	2007	1	12	2007	2	14	4.7	1	1	1	1	1	21	1	611	34	1.00	13	45	0.0322	5	74.965282						1.159928		0.355629	13	180	520	19	6				58.3427	3	0
106331324010478	22340793010478	209269308010854	209270726010854	212937381010854	209283258010854		1	9	2007	1	12	2007	2	14	4.7	1	1	1	1	1	22	1	611	34	1.80	23	35	0.0965	5	74.965282						5.655727		1.327261	13	180	520	19	6				58.3427	3	0
106331324010478	22340793010478	209269308010854	209270727010854	212937382010854	209283259010854	204727362010854	1	9	2007	1	12	2007	2	14	4.7	1	1	1	1	2	1	1	835	27	7.60	53	35	1.8366	3	6.018046	5.430478	5.430478	241.337393	87.070512	19.298626			68.422120	21	200	520	19	6				58.3427	3	0
106331324010478	22340793010478	209269308010854	209270727010854	212937382010854	209283260010854	204727363010854	1	9	2007	1	12	2007	2	14	4.7	1	1	1	1	2	2	1	812	28	7.70	52	35	1.8761	3	6.018046	5.285379	5.285379	220.839202	80.320486	16.028587			62.376671	21	200	520	19	6				58.3427	3	0
106331324010478	22340793010478	209269308010854	209270727010854	212937382010854	209283261010854	204727364010854	1	9	2007	1	12	2007	2	14	4.7	1	1	1	1	2	3	1	835	27	8.50	52	65	2.2041	3	6.018046	6.746780	6.746780	299.835539	99.095830	22.251365			82.449388	21	200	520	19	6				58.3427	3	0
106331324010478	22340793010478	209269308010854	209270727010854	212937382010854	209283262010854	204727365010854	1	9	2007	1	12	2007	2	14	4.7	1	1	1	1	2	4	1	812	28	10.60	54	40	3.1589	3	6.018046	10.707961	10.707961	447.411163	128.438415	26.443092			116.884108	21	200	520	19	6				58.3427	3	0
106331324010478	22340793010478	209269308010854	209270727010854	212937382010854	209283263010854	204727366010854	1	9	2007	1	12	2007	2	14	4.7	1	1	1	1	2	5	1	812	28	6.60	47	35	1.4593	3	6.018046	3.403403	3.403403	142.204524	58.715975	11.490663			42.113729	21	200	520	19	6				58.3427	3	0
106331324010478	22340793010478	209269308010854	209270727010854	212937382010854	209283264010854	204727367010854	1	9	2007	1	12	2007	2	14	4.7	1	1	1	1	2	6	1	409	29	7.10	46	40	1.6438	3	6.018046	3.665701	3.665701	168.352450	63.098578	15.211597			48.708041	21	200	520	19	6				58.3427	3	0
106331324010478	22340793010478	209269308010854	209270727010854	212937382010854	209283265010854	204727368010854	1	9	2007	1	12	2007	2	14	4.7	1	1	1	1	2	7	1	491	42	1.50	18	40	0.1540	5	74.965282						4.391217		1.088758	21	200	520	19	6				58.3427	3	0
106331324010478	22340793010478	209269308010854	209270727010854	212937382010854	209283266010854	204727369010854	1	9	2007	1	12	2007	2	14	4.7	1	1	1	1	2	8	1	693	35	2.20	17	40	0.1405	5	74.965282						10.602142		2.376356	21	200	520	19	6				58.3427	3	0
106331324010478	22340793010478	209269308010854	209270727010854	212937382010854	209283267010854	204727370010854	1	9	2007	1	12	2007	2	14	4.7	1	1	1	1	2	9	1	491	42	2.60	22	45	1.7869	4	74.965282						17.921318		3.898011	21	200	520	19	6				58.3427	3	0
106331324010478	22340793010478	209269308010854	209270727010854	212937382010854	209283268010854	204727371010854	1	9	2007	1	12	2007	2	14	4.7	1	1	1	1	2	10	2	827	28	2.34	21				74.965282									21	200	520	19	6				58.3427	3	0
106331324010478	22340793010478	209269308010854	209270727010854	212937382010854	209283269010854	204727372010854	1	9	2007	1	12	2007	2	14	4.7	1	1	1	1	2	11	1	611	34	5.20	42	40	0.2817	4	6.018046	1.325017	1.325017	43.242195	21.317986	4.941507			13.995601	21	200	520	19	6				58.3427	3	0
106331324010478	22340793010478	209269308010854	209270727010854	212937382010854	209283270010854	204727373010854	1	9	2007	1	12	2007	2	14	4.7	1	1	1	1	2	12	1	491	42	2.80	24	55	2.0014	4	74.965282						21.599696		4.644518	21	200	520	19	6				58.3427	3	0
106331324010478	22340793010478	209269308010854	209270727010854	212937382010854	209283271010854	204727374010854	1	9	2007	1	12	2007	2	14	4.7	1	1	1	1	2	13	1	491	42	2.50	19	40	0.3366	5	74.965282						16.232719		3.553753	21	200	520	19	6				58.3427	3	0
106331324010478	22340793010478	209269308010854	209270727010854	212937382010854	209283272010854		1	9	2007	1	12	2007	2	14	4.7	1	1	1	1	2	14	1	611	34	5.50	45	35	0.6257	3	6.018046	1.774127	1.774127	57.898989	27.114363	6.315572			18.317197	21	200	520	19	6				58.3427	3	0
106331324010478	22340793010478	209269308010854	209270727010854	212937382010854	209283273010854		1	9	2007	1	12	2007	2	14	4.7	1	1	1	1	2	16	1	835	27	5.00	35	40	0.4641	4	6.018046	1.294036	1.294036	57.508616	29.937353	6.263304			18.926197	21	200	520	19	6				58.3427	3	0
106331324010478	22340793010478	209269308010854	209270727010854	212937382010854	209283274010854		1	9	2007	1	12	2007	2	14	4.7	1	1	1	1	2	17	1	812	28	5.70	37	40	0.5746	4	6.018046	1.867693	1.867693	78.037891	36.631862	7.025801			24.348217	21	200	520	19	6				58.3427	3	0
106331324010478	22340793010478	209269308010854	209270727010854	212937382010854	209283275010854		1	9	2007	1	12	2007	2	14	4.7	1	1	1	1	2	18	1	827	28	2.90	32	40	2.3789	4	74.965282						28.555321		6.109023	21	200	520	19	6				58.3427	3	0
106331324010478	22340793010478	209269308010854	209270727010854	212937382010854	209283276010854		1	9	2007	1	12	2007	2	14	4.7	1	1	1	1	2	19	1	316	32	1.20	16	50	0.1095	5	74.965282						2.989706		0.814991	21	200	520	19	6				58.3427	3	0
106331324010478	22340793010478	209269308010854	209270727010854	212937382010854	209283277010854		1	9	2007	1	12	2007	2	14	4.7	1	1	1	1	2	20	1	491	42	1.00	13	25	0.0828	5	74.965282						1.443944		0.442707	21	200	520	19	6				58.3427	3	0
106331324010478	22340793010478	209269308010854	209270728010854	212937383010854	209283278010854	204727375010854	1	9	2007	1	12	2007	2	14	4.7	1	1	1	1	3	1	1	827	28	7.90	43	40	1.9562	3	6.018046	5.064002	5.064002	208.303063	73.471210	15.626974			58.413368	12	210	520	19	6				58.3427	3	0
106331324010478	22340793010478	209269308010854	209270728010854	212937383010854	209283279010854	204727376010854	1	9	2007	1	12	2007	2	14	4.7	1	1	1	1	3	2	1	621	39	10.90	61	50	1.9660	2	6.018046	13.376340	13.376340	390.965806	110.211616	22.632561			101.555519	12	210	520	19	6				58.3427	3	0
106331324010478	22340793010478	209269308010854	209270728010854	212937383010854	209283280010854	204727377010854	1	9	2007	1	12	2007	2	14	4.7	1	1	1	1	3	3	1	131	2	9.00	52	45	1.7917	3	6.018046	8.216368	8.216368	269.055421	46.956384	18.904016			77.178557	12	210	520	19	6				58.3427	3	0
106331324010478	22340793010478	209269308010854	209270728010854	212937383010854	209283281010854	204727380010854	1	9	2007	1	12	2007	2	14	4.7	1	1	1	1	3	6	1	802	25	7.50	38	70	0.8987	4	6.018046	3.786870	3.786870	162.952954	59.285581	13.284331			46.377034	12	210	520	19	6				58.3427	3	0
106331324010478	22340793010478	209269308010854	209270728010854	212937383010854	209283282010854	204727381010854	1	9	2007	1	12	2007	2	14	4.7	1	1	1	1	3	7	1	711	43	5.20	28	25	0.4143	4	6.018046	1.025628	0.964090	35.493937	16.968659	4.585585			11.487830	12	210	520	19	6				58.3427	3	0
106331324010478	22340793010478	209269308010854	209270728010854	212937383010854	209283283010854	204727382010854	1	9	2007	1	12	2007	2	14	4.7	1	1	1	1	3	8	1	802	25	6.40	41	45	1.3879	3	6.018046	2.894413	2.894413	124.549602	51.734558	11.352457			37.268527	12	210	520	19	6				58.3427	3	0
106331324010478	22340793010478	209269308010854	209270728010854	212937383010854	209283284010854	204727383010854	1	9	2007	1	12	2007	2	14	4.7	1	1	1	1	3	9	1	316	32	2.80	28	60	2.0014	4	74.965282						24.128082		5.188190	12	210	520	19	6				58.3427	3	0
106331324010478	22340793010478	209269308010854	209270728010854	212937383010854	209283285010854	204727384010854	1	9	2007	1	12	2007	2	14	4.7	1	1	1	1	3	10	2	316	32	2.39	19				74.965282									12	210	520	19	6				58.3427	3	0
106331324010478	22340793010478	209269308010854	209270728010854	212937383010854	209283286010854	204727385010854	1	9	2007	1	12	2007	2	14	4.7	1	1	1	1	3	11	2	693	35	1.34	16				74.965282									12	210	520	19	6				58.3427	3	0
106331324010478	22340793010478	209269308010854	209270728010854	212937383010854	209283287010854		1	9	2007	1	12	2007	2	14	4.7	1	1	1	1	3	12	1	611	34	5.10	52	35	0.5433	3	6.018046	1.756745	1.756745	57.331724	28.778457	6.659650			18.708208	12	210	520	19	6				58.3427	3	0
106331324010478	22340793010478	209269308010854	209270728010854	212937383010854	209283288010854		1	9	2007	1	12	2007	2	14	4.7	1	1	1	1	3	13	1	531	33	6.40	41	90	1.3192	3	6.018046	3.003387	3.003387	112.484292	47.098213	9.877467			33.658268	12	210	520	19	6				58.3427	3	0
106331324010478	22340793010478	209269308010854	209270728010854	212937383010854	209283289010854		1	9	2007	1	12	2007	2	14	4.7	1	1	1	1	3	14	1	621	39	6.00	54	45	1.0014	3	6.018046	3.183186	3.183186	93.038670	41.511645	8.269238			28.479293	12	210	520	19	6				58.3427	3	0
106331324010478	22340793010478	209269308010854	209270728010854	212937383010854	209283290010854		1	9	2007	1	12	2007	2	14	4.7	1	1	1	1	3	15	1	316	32	2.10	26	60	1.2888	4	74.965282						12.063099		2.729813	12	210	520	19	6				58.3427	3	0
106331324010478	22340793010478	209269308010854	209270729010854	212937384010854	209283292010854	204727395010854	1	9	2007	1	12	2007	2	14	4.7	1	1	1	1	4	10	1	827	28	3.90	39	50	7.7113	3	74.965282						59.157614		12.213382	6	175	520	19	6				58.3427	3	0
106331324010478	22340793010478	209269308010854	209270729010854	212937384010854	209283293010854	204727396010854	1	9	2007	1	12	2007	2	14	4.7	1	1	1	1	4	11	1	500	43	1.10	22	40	0.0980	5	74.965282						1.714474		0.491275	6	175	520	19	6				58.3427	3	0
106331324010478	22340793010478	209269308010854	209270729010854	212937384010854	209283294010854	204727397010854	1	9	2007	1	12	2007	2	14	4.7	1	1	1	1	4	12	2	611	34	1.28	17				74.965282									6	175	520	19	6				58.3427	3	0
106331324010478	22340793010478	209269308010854	209270729010854	212937384010854	209283295010854	204727398010854	1	9	2007	1	12	2007	2	14	4.7	1	1	1	1	4	13	1	827	28	1.80	24	40	1.0933	4	74.965282						8.724088		2.047331	6	175	520	19	6				58.3427	3	0
106331324010478	22340793010478	209269308010854	209270729010854	212937384010854	209283296010854	204727399010854	1	9	2007	1	12	2007	2	14	4.7	1	1	1	1	4	14	1	611	34	1.10	21	25	0.0384	5	74.965282						1.527278		0.437635	6	175	520	19	6				58.3427	3	0
106331324010478	22340793010478	209269308010854	209270729010854	212937384010854	209283297010854	204727400010854	1	9	2007	1	12	2007	2	14	4.7	1	1	1	1	4	15	1	827	28	3.70	38	45	7.0772	3	74.965282						51.988927		10.792371	6	175	520	19	6				58.3427	3	0
106331324010478	22340793010478	209269308010854	209270729010854	212937384010854	209283298010854	204727401010854	1	9	2007	1	12	2007	2	14	4.7	1	1	1	1	4	16	1	611	34	3.10	37	40	2.6679	3	74.965282						22.410285		4.750933	6	175	520	19	6				58.3427	3	0
106331324010478	22340793010478	209269308010854	209270729010854	212937384010854	209283299010854	204727402010854	1	9	2007	1	12	2007	2	14	4.7	1	1	1	1	4	17	1	827	28	2.00	31	35	1.2982	4	74.965282						11.363250		2.599080	6	175	520	19	6				58.3427	3	0
106331324010478	22340793010478	209269308010854	209270729010854	212937384010854	209283300010854	204727403010854	1	9	2007	1	12	2007	2	14	4.7	1	1	1	1	4	18	1	802	25	2.00	28	45	1.2982	4	74.965282						11.216971		2.565622	6	175	520	19	6				58.3427	3	0
106331324010478	22340793010478	209269308010854	209270729010854	212937384010854	209283301010854	204727404010854	1	9	2007	1	12	2007	2	14	4.7	1	1	1	1	4	19	1	611	34	2.40	25	35	0.8266	4	74.965282						11.761990		2.593366	6	175	520	19	6				58.3427	3	0
106331324010478	22340793010478	209269308010854	209270729010854	212937384010854	209283302010854	204727405010854	1	9	2007	1	12	2007	2	14	4.7	1	1	1	1	4	20	1	611	34	1.50	22	30	0.0686	5	74.965282						3.527488		0.874605	6	175	520	19	6				58.3427	3	0
106331324010478	22340793010478	209269308010854	209270729010854	212937384010854	209283303010854	204727406010854	1	9	2007	1	12	2007	2	14	4.7	1	1	1	1	4	21	1	409	29	1.10	18	55	0.0980	5	74.965282						2.301509		0.659487	6	175	520	19	6				58.3427	3	0
106331324010478	22340793010478	209269308010854	209270729010854	212937384010854	209283304010854		1	9	2007	1	12	2007	2	14	4.7	1	1	1	1	4	22	1	409	29	9.40	47	45	2.5971	2	6.018046	7.091726	7.091726	325.697445	98.086050	24.425234			87.371972	6	175	520	19	6				58.3427	3	0
189296454020004	106331324010478	300733975489998	300733993489998	301366948489998	300733997489998	209283248010854	1	10	2014	1	12	2014	9	18	7.6	1	1	1	1	1	4	1	611	34	4.90	57	30	6.2804	3	74.965282						70.483419		14.257749	11	225	520	24	4	80	50	131	58.3457	3	0
189296454020004	106331324010478	300733975489998	300733993489998	301366948489998	300733998489998	209283249010854	1	10	2014	1	12	2014	9	18	7.6	1	1	1	1	1	6	2	827	28	2.18	27													11	225	520	24	4	80	50	131	58.3457	3	0
189296454020004	106331324010478	300733975489998	300733993489998	301366948489998	300733999489998	209283250010854	1	10	2014	1	12	2014	9	18	7.6	1	1	1	1	1	14	1	131	2	9.40	53	35	1.9308	3	6.018046	9.208934	9.208934	301.558258	52.112864	20.724959			86.122140	11	225	520	24	4	80	50	131	58.3457	3	0
189296454020004	106331324010478	300733975489998	300733993489998	301366948489998	300734000489998	209283251010854	1	10	2014	1	12	2014	9	18	7.6	1	1	1	1	1	15	1	827	28	2.30	30	25	0.3261	5	74.965282						16.095224		3.576606	11	225	520	24	4	80	50	131	58.3457	3	0
189296454020004	106331324010478	300733975489998	300733993489998	301366948489998	300734001489998	209283252010854	1	10	2014	1	12	2014	9	18	7.6	1	1	1	1	1	16	1	827	28	2.40	28	20	0.3495	5	74.965282						17.887634		3.943991	11	225	520	24	4	80	50	131	58.3457	3	0
189296454020004	106331324010478	300733975489998	300733993489998	301366948489998	300734002489998	209283253010854	1	10	2014	1	12	2014	9	18	7.6	1	1	1	1	1	17	2	611	34	1.66	19													11	225	520	24	4	80	50	131	58.3457	3	0
189296454020004	106331324010478	300733975489998	300733993489998	301366948489998	300734003489998	209283254010854	1	10	2014	1	12	2014	9	18	7.6	1	1	1	1	1	18	1	802	25	3.40	44	25	3.0830	4	74.965282						41.695448		8.738291	11	225	520	24	4	80	50	131	58.3457	3	0
189296454020004	106331324010478	300733975489998	300733993489998	301366948489998	300734004489998	209283255010854	1	10	2014	1	12	2014	9	18	7.6	1	1	1	1	1	19	2	827	28	2.18	33													11	225	520	24	4	80	50	131	58.3457	3	0
189296454020004	106331324010478	300733975489998	300733993489998	301366948489998	300734005489998	209283256010854	1	10	2014	1	12	2014	9	18	7.6	1	1	1	1	1	20	2	827	28	1.78	26													11	225	520	24	4	80	50	131	58.3457	3	0
189296454020004	106331324010478	300733975489998	300733993489998	301366948489998	300734006489998	209283257010854	1	10	2014	1	12	2014	9	18	7.6	1	1	1	1	1	21	2	611	34	1.46	13													11	225	520	24	4	80	50	131	58.3457	3	0
189296454020004	106331324010478	300733975489998	300733993489998	301366948489998	300734007489998	209283258010854	1	10	2014	1	12	2014	9	18	7.6	1	1	1	1	1	22	2	611	34	2.26	23													11	225	520	24	4	80	50	131	58.3457	3	0
189296454020004	106331324010478	300733975489998	300733993489998	301366948489998	300734008489998		1	10	2014	1	12	2014	9	18	7.6	1	1	1	1	1	23	1	827	28	5.30	53	33	1.0206	3	6.018046	2.691010	2.691010	110.692221	54.984138	11.085303			35.545095	11	225	520	24	4	80	50	131	58.3457	3	0
189296454020004	106331324010478	300733975489998	300733993489998	301366948489998	300734009489998		1	10	2014	1	12	2014	9	18	7.6	1	1	1	1	1	24	1	611	34	5.60	62	33	0.6472	2	6.018046	2.935019	2.935019	95.784932	44.132575	10.295372			30.089776	11	225	520	24	4	80	50	131	58.3457	3	0
189296454020004	106331324010478	300733975489998	300733993489998	301366948489998	300734010489998		1	10	2014	1	12	2014	9	18	7.6	1	1	1	1	1	25	1	802	25	5.90	54	35	1.2156	3	6.018046	3.284754	3.284754	141.346381	63.053897	13.679264			43.533460	11	225	520	24	4	80	50	131	58.3457	3	0
189296454020004	106331324010478	300733975489998	300733993489998	301366948489998	300734011489998		1	10	2014	1	12	2014	9	18	7.6	1	1	1	1	1	26	1	762	41	5.20	46	25	0.8519	3	6.018046	1.875800	1.875800	61.797676	29.881167	7.646430			20.001196	11	225	520	24	4	80	50	131	58.3457	3	0
189296454020004	106331324010478	300733975489998	300733993489998	301366948489998	300734012489998		1	10	2014	1	12	2014	9	18	7.6	1	1	1	1	1	27	1	827	28	5.00	55	23	0.9281	3	6.018046	2.465063	2.465063	101.398099	53.193335	10.634975			33.370311	11	225	520	24	4	80	50	131	58.3457	3	0
189296454020004	106331324010478	300733975489998	300733993489998	301366948489998	300734013489998		1	10	2014	1	12	2014	9	18	7.6	1	1	1	1	1	28	1	833	26	5.20	55	28	0.9894	3	6.018046	2.713515	2.713515	117.849042	59.431587	12.134071			38.142565	11	225	520	24	4	80	50	131	58.3457	3	0
189296454020004	106331324010478	300733975489998	300733993489998	301366948489998	300734014489998		1	10	2014	1	12	2014	9	18	7.6	1	1	1	1	1	29	1	827	28	5.00	61	20	0.9281	3	6.018046	2.762963	2.762963	113.651941	59.621688	11.920199			37.403075	11	225	520	24	4	80	50	131	58.3457	3	0
189296454020004	106331324010478	300733975489998	300733993489998	301366948489998	300734015489998		1	10	2014	1	12	2014	9	18	7.6	1	1	1	1	1	30	1	827	28	5.90	61	20	1.2156	3	6.018046	3.951405	3.951405	162.537409	73.243343	14.993860			50.060113	11	225	520	24	4	80	50	131	58.3457	3	0
189296454020004	106331324010478	300733975489998	300733993489998	301366948489998	300734016489998		1	10	2014	1	12	2014	9	18	7.6	1	1	1	1	1	31	1	833	26	7.80	62	30	1.9160	3	6.018046	7.029653	7.029653	305.300642	108.476872	23.397563			85.918988	11	225	520	24	4	80	50	131	58.3457	3	0
189296454020004	106331324010478	300733975489998	300733994489998	301366949489998	300734017489998	209283259010854	1	10	2014	1	12	2014	9	18	7.6	1	1	1	1	2	1	2	835	27	7.50	53				6.018046	5.279061	0.000000	118.621645	4.940432	18.497893			65.243840	17	230	520	24	4	80	50	131	58.3457	3	0
189296454020004	106331324010478	300733975489998	300733994489998	301366949489998	300734018489998	209283260010854	1	10	2014	1	12	2014	9	18	7.6	1	1	1	1	2	2	1	812	28	8.80	61	35	2.3323	3	6.018046	8.266640	8.266640	345.405350	113.307824	22.949163			94.147537	17	230	520	24	4	80	50	131	58.3457	3	0
189296454020004	106331324010478	300733975489998	300733994489998	301366949489998	300734019489998	209283261010854	1	10	2014	1	12	2014	9	18	7.6	1	1	1	1	2	3	1	835	27	9.30	62	60	2.5522	3	6.018046	9.784159	9.784159	434.820550	134.359676	30.449460			116.939164	17	230	520	24	4	80	50	131	58.3457	3	0
189296454020004	106331324010478	300733975489998	300733994489998	301366949489998	300734020489998	209283262010854	1	10	2014	1	12	2014	9	18	7.6	1	1	1	1	2	4	1	812	28	11.40	59	30	3.5566	3	6.018046	13.585976	13.585976	567.663379	155.188965	32.104411			146.151922	17	230	520	24	4	80	50	131	58.3457	3	0
189296454020004	106331324010478	300733975489998	300733994489998	301366949489998	300734021489998	209283263010854	1	10	2014	1	12	2014	9	18	7.6	1	1	1	1	2	5	1	812	28	7.40	53	23	0.8792	4	6.018046	4.956866	4.956866	207.112930	77.770954	15.445207			59.178154	17	230	520	24	4	80	50	131	58.3457	3	0
189296454020004	106331324010478	300733975489998	300733994489998	301366949489998	300734022489998	209283264010854	1	10	2014	1	12	2014	9	18	7.6	1	1	1	1	2	6	1	409	29	7.70	45	27	0.9381	4	6.018046	4.317988	4.317988	198.309644	69.572564	16.947176			56.013132	17	230	520	24	4	80	50	131	58.3457	3	0
189296454020004	106331324010478	300733975489998	300733994489998	301366949489998	300734023489998	209283265010854	1	10	2014	1	12	2014	9	18	7.6	1	1	1	1	2	7	1	491	42	1.60	18	22	0.1700	5	74.965282						5.195290		1.261036	17	230	520	24	4	80	50	131	58.3457	3	0
189296454020004	106331324010478	300733975489998	300733994489998	301366949489998	300734024489998	209283266010854	1	10	2014	1	12	2014	9	18	7.6	1	1	1	1	2	8	1	693	35	2.00	18	18	0.1176	5	74.965282						8.320272		1.903069	17	230	520	24	4	80	50	131	58.3457	3	0
189296454020004	106331324010478	300733975489998	300733994489998	301366949489998	300734025489998	209283267010854	1	10	2014	1	12	2014	9	18	7.6	1	1	1	1	2	9	1	491	42	2.90	26	25	0.4224	5	74.965282						23.593162		5.047437	17	230	520	24	4	80	50	131	58.3457	3	0
189296454020004	106331324010478	300733975489998	300733994489998	301366949489998	300734026489998	209283269010854	1	10	2014	1	12	2014	9	18	7.6	1	1	1	1	2	11	1	611	34	5.90	51	35	0.7135	3	6.018046	2.598520	2.598520	84.803220	37.297972	8.739423			26.118657	17	230	520	24	4	80	50	131	58.3457	3	0
189296454020004	106331324010478	300733975489998	300733994489998	301366949489998	300734027489998	209283270010854	1	10	2014	1	12	2014	9	18	7.6	1	1	1	1	2	12	1	491	42	3.10	26	25	0.4677	5	74.965282						27.897595		5.914231	17	230	520	24	4	80	50	131	58.3457	3	0
189296454020004	106331324010478	300733975489998	300733994489998	301366949489998	300734028489998	209283271010854	1	10	2014	1	12	2014	9	18	7.6	1	1	1	1	2	13	1	491	42	2.80	26	22	0.4003	5	74.965282						21.599696		4.644518	17	230	520	24	4	80	50	131	58.3457	3	0
189296454020004	106331324010478	300733975489998	300733994489998	301366949489998	300734029489998	209283272010854	1	10	2014	1	12	2014	9	18	7.6	1	1	1	1	2	14	1	611	34	6.10	50	25	0.3797	4	6.018046	2.768134	2.768134	90.338607	38.589128	9.066926			27.488614	17	230	520	24	4	80	50	131	58.3457	3	0
189296454020004	106331324010478	300733975489998	300733994489998	301366949489998	300734030489998	209283273010854	1	10	2014	1	12	2014	9	18	7.6	1	1	1	1	2	16	1	835	27	5.40	40	33	0.5261	4	6.018046	1.845365	1.845365	82.010383	39.728987	8.404843			26.135755	17	230	520	24	4	80	50	131	58.3457	3	0
189296454020004	106331324010478	300733975489998	300733994489998	301366949489998	300734031489998	209283274010854	1	10	2014	1	12	2014	9	18	7.6	1	1	1	1	2	17	1	812	28	7.40	53	33	1.7585	3	6.018046	4.956866	4.956866	207.112930	77.770954	15.445207			59.178154	17	230	520	24	4	80	50	131	58.3457	3	0
189296454020004	106331324010478	300733975489998	300733994489998	301366949489998	300734032489998	209283275010854	1	10	2014	1	12	2014	9	18	7.6	1	1	1	1	2	18	1	827	28	3.60	39	25	3.3840	4	74.965282						48.606841		10.120437	17	230	520	24	4	80	50	131	58.3457	3	0
189296454020004	106331324010478	300733975489998	300733994489998	301366949489998	300734033489998	209283276010854	1	10	2014	1	12	2014	9	18	7.6	1	1	1	1	2	19	1	316	32	1.60	22	36	0.1700	5	74.965282						6.200985		1.505145	17	230	520	24	4	80	50	131	58.3457	3	0
189296454020004	106331324010478	300733975489998	300733994489998	301366949489998	300734034489998	209283277010854	1	10	2014	1	12	2014	9	18	7.6	1	1	1	1	2	20	2	491	42	1.23	13													17	230	520	24	4	80	50	131	58.3457	3	0
189296454020004	106331324010478	300733975489998	300733994489998	301366949489998	300734035489998		1	10	2014	1	12	2014	9	18	7.6	1	1	1	1	2	21	1	812	28	5.10	42	20	0.4793	4	6.018046	1.668350	1.668350	69.708735	36.245622	6.843011			22.747014	17	230	520	24	4	80	50	131	58.3457	3	0
189296454020004	106331324010478	300733975489998	300733994489998	301366949489998	300734036489998		1	10	2014	1	12	2014	9	18	7.6	1	1	1	1	2	22	1	611	34	5.80	51	25	0.3455	4	6.018046	2.479717	2.479717	80.926060	36.135103	8.454819			25.083644	17	230	520	24	4	80	50	131	58.3457	3	0
189296454020004	106331324010478	300733975489998	300733994489998	301366949489998	300734037489998		1	10	2014	1	12	2014	9	18	7.6	1	1	1	1	2	23	1	611	34	9.90	70	35	1.8782	2	6.018046	12.723532	12.723532	415.235012	121.290763	29.317268			110.082842	17	230	520	24	4	80	50	131	58.3457	3	0
189296454020004	106331324010478	300733975489998	300733995489998	301366950489998	300734038489998	209283278010854	1	10	2014	1	12	2014	9	18	7.6	1	1	1	1	3	1	1	827	28	9.20	55	30	2.5076	3	6.018046	8.979540	8.530563	350.896861	110.205828	23.827382			94.611756	10	185	520	24	4	80	50	131	58.3457	3	0
189296454020004	106331324010478	300733975489998	300733995489998	301366950489998	300734039489998	209283279010854	1	10	2014	1	12	2014	9	18	7.6	1	1	1	1	3	2	1	621	39	12.50	75	47	2.2951	2	6.018046	21.661013	21.661013	633.111554	163.487937	33.551210			160.250680	10	185	520	24	4	80	50	131	58.3457	3	0
189296454020004	106331324010478	300733975489998	300733995489998	301366950489998	300734040489998	209283280010854	1	10	2014	1	12	2014	9	18	7.6	1	1	1	1	3	3	1	131	2	11.60	70	45	2.7722	2	6.018046	19.187938	19.187938	628.333437	104.200346	38.879242			176.107046	10	185	520	24	4	80	50	131	58.3457	3	0
189296454020004	106331324010478	300733975489998	300733995489998	301366950489998	300734041489998	209283281010854	1	10	2014	1	12	2014	9	18	7.6	1	1	1	1	3	6	1	802	25	10.50	52	66	3.1105	3	6.018046	10.790904	10.790904	464.343822	131.317968	30.454443			121.547944	10	185	520	24	4	80	50	131	58.3457	3	0
189296454020004	106331324010478	300733975489998	300733995489998	301366950489998	300734042489998	209283282010854	1	10	2014	1	12	2014	9	18	7.6	1	1	1	1	3	7	1	711	43	5.40	41	17	0.4389	4	6.018046	1.838934	1.746987	64.317073	29.696941	8.052268			20.497103	10	185	520	24	4	80	50	131	58.3457	3	0
189296454020004	106331324010478	300733975489998	300733995489998	301366950489998	300734043489998	209283283010854	1	10	2014	1	12	2014	9	18	7.6	1	1	1	1	3	8	1	802	25	7.50	54	50	1.7974	3	6.018046	5.540070	5.540070	238.394974	86.732913	19.434553			67.848121	10	185	520	24	4	80	50	131	58.3457	3	0
189296454020004	106331324010478	300733975489998	300733995489998	301366950489998	300734044489998	209283284010854	1	10	2014	1	12	2014	9	18	7.6	1	1	1	1	3	9	1	316	32	4.60	35	30	0.8555	5	74.965282						78.928347		16.048431	10	185	520	24	4	80	50	131	58.3457	3	0
189296454020004	106331324010478	300733975489998	300733995489998	301366950489998	300734045489998	209283287010854	1	10	2014	1	12	2014	9	18	7.6	1	1	1	1	3	12	1	611	34	5.60	54	25	0.6472	3	6.018046	2.435517	2.435517	79.483584	36.621785	8.543234			24.968888	10	185	520	24	4	80	50	131	58.3457	3	0
189296454020004	106331324010478	300733975489998	300733995489998	301366950489998	300734046489998	209283288010854	1	10	2014	1	12	2014	9	18	7.6	1	1	1	1	3	13	1	531	33	7.90	48	60	0.9758	4	6.018046	5.670252	5.670252	212.365000	74.733370	16.102240			59.552436	10	185	520	24	4	80	50	131	58.3457	3	0
189296454020004	106331324010478	300733975489998	300733995489998	301366950489998	300734047489998	209283289010854	1	10	2014	1	12	2014	9	18	7.6	1	1	1	1	3	14	1	621	39	6.60	60	25	1.1152	3	6.018046	4.470157	4.470157	130.654464	53.723044	10.781308			38.693190	10	185	520	24	4	80	50	131	58.3457	3	0
189296454020004	106331324010478	300733975489998	300733995489998	301366950489998	300734048489998	209283290010854	1	10	2014	1	12	2014	9	18	7.6	1	1	1	1	3	15	1	316	32	2.90	31	25	0.4224	5	74.965282						26.245624		5.614895	10	185	520	24	4	80	50	131	58.3457	3	0
189296454020004	106331324010478	300733975489998	300733995489998	301366950489998	300734049489998		1	10	2014	1	12	2014	9	18	7.6	1	1	1	1	3	16	1	827	28	5.40	39	45	0.5261	4	6.018046	1.992872	1.992872	81.974956	40.022487	8.090549			26.124465	10	185	520	24	4	80	50	131	58.3457	3	0
189296454020004	106331324010478	300733975489998	300733995489998	301366950489998	300734050489998		1	10	2014	1	12	2014	9	18	7.6	1	1	1	1	3	17	1	693	35	5.00	35	45	0.0524	5	6.018046	1.439104	1.439104	46.839727	23.917975	5.566805			15.415045	10	185	520	24	4	80	50	131	58.3457	3	0
189296454020004	106331324010478	300733975489998	300733995489998	301366950489998	300734051489998		1	10	2014	1	12	2014	9	18	7.6	1	1	1	1	3	18	1	621	39	5.00	50	25	0.4075	4	6.018046	1.849318	1.849318	54.052162	28.443865	5.581016			17.788672	10	185	520	24	4	80	50	131	58.3457	3	0
189296454020004	106331324010478	300733975489998	300733995489998	301366950489998	300734052489998		1	10	2014	1	12	2014	9	18	7.6	1	1	1	1	3	19	1	611	34	5.00	51	25	0.5236	3	6.018046	1.602403	1.522283	49.680010	25.403982	5.868707			16.349788	10	185	520	24	4	80	50	131	58.3457	3	0
189296454020004	106331324010478	300733975489998	300733996489998	301366951489998	300734053489998	209283292010854	1	10	2014	1	12	2014	9	18	7.6	1	1	1	1	4	10	1	827	28	5.20	53	33	0.9894	3	6.018046	2.580489	2.580489	106.146041	53.668338	10.790491			34.354817	5	200	520	24	4	80	50	131	58.3457	3	0
189296454020004	106331324010478	300733975489998	300733996489998	301366951489998	300734054489998	209283293010854	1	10	2014	1	12	2014	9	18	7.6	1	1	1	1	4	11	2	500	43	1.40	22													5	200	520	24	4	80	50	131	58.3457	3	0
189296454020004	106331324010478	300733975489998	300733996489998	301366951489998	300734055489998	209283295010854	1	10	2014	1	12	2014	9	18	7.6	1	1	1	1	4	13	2	827	28	2.18	24													5	200	520	24	4	80	50	131	58.3457	3	0
189296454020004	106331324010478	300733975489998	300733996489998	301366951489998	300734056489998	209283296010854	1	10	2014	1	12	2014	9	18	7.6	1	1	1	1	4	14	2	611	34	1.56	21													5	200	520	24	4	80	50	131	58.3457	3	0
189296454020004	106331324010478	300733975489998	300733996489998	301366951489998	300734057489998	209283297010854	1	10	2014	1	12	2014	9	18	7.6	1	1	1	1	4	15	1	827	28	5.10	52	35	0.9586	3	6.018046	2.420418	2.420418	99.561668	51.263209	10.278234			32.488477	5	200	520	24	4	80	50	131	58.3457	3	0
189296454020004	106331324010478	300733975489998	300733996489998	301366951489998	300734058489998	209283298010854	1	10	2014	1	12	2014	9	18	7.6	1	1	1	1	4	16	1	611	34	4.10	48	33	4.5001	3	74.965282						45.150673		9.275847	5	200	520	24	4	80	50	131	58.3457	3	0
189296454020004	106331324010478	300733975489998	300733996489998	301366951489998	300734059489998	209283299010854	1	10	2014	1	12	2014	9	18	7.6	1	1	1	1	4	17	1	827	28	2.10	34	18	0.2811	5	74.965282						12.835202		2.904536	5	200	520	24	4	80	50	131	58.3457	3	0
189296454020004	106331324010478	300733975489998	300733996489998	301366951489998	300734060489998	209283300010854	1	10	2014	1	12	2014	9	18	7.6	1	1	1	1	4	18	1	802	25	2.30	36	19	0.3261	5	74.965282						15.888031		3.530565	5	200	520	24	4	80	50	131	58.3457	3	0
189296454020004	106331324010478	300733975489998	300733996489998	301366951489998	300734061489998	209283301010854	1	10	2014	1	12	2014	9	18	7.6	1	1	1	1	4	19	1	611	34	2.60	26	19	0.1920	5	74.965282						14.396289		3.131292	5	200	520	24	4	80	50	131	58.3457	3	0
189296454020004	106331324010478	300733975489998	300733996489998	301366951489998	300734062489998	209283302010854	1	10	2014	1	12	2014	9	18	7.6	1	1	1	1	4	20	1	611	34	1.60	24	16	0.0775	5	74.965282						4.173404		1.012997	5	200	520	24	4	80	50	131	58.3457	3	0
189296454020004	106331324010478	300733975489998	300733996489998	301366951489998	300734063489998	209283303010854	1	10	2014	1	12	2014	9	18	7.6	1	1	1	1	4	21	1	413	29	1.10	18	28	0.0980	5	74.965282						2.301509		0.659487	5	200	520	24	4	80	50	131	58.3457	3	0
189296454020004	106331324010478	300733975489998	300733996489998	301366951489998	300734064489998	209283304010854	1	10	2014	1	12	2014	9	18	7.6	1	1	1	1	4	22	1	409	29	9.80	54	35	2.7796	3	6.018046	9.021818	9.021818	414.339622	121.080449	30.267820			110.094841	5	200	520	24	4	80	50	131	58.3457	3	0
189296454020004	106331324010478	300733975489998	300733996489998	301366951489998	300734066489998		1	10	2014	1	12	2014	9	18	7.6	1	1	1	1	4	24	1	820	28	5.70	46	40	1.1491	3	6.018046	2.658869	2.658869	106.184592	49.608865	9.795241			33.130130	5	200	520	24	4	80	50	131	58.3457	3	0
189296454020004	106331324010478	300733975489998	300733996489998	301366951489998	300734067489998		1	10	2014	1	12	2014	9	18	7.6	1	1	1	1	4	25	1	611	34	5.80	54	55	0.6911	2	6.018046	2.680649	2.680649	87.483516	39.063139	9.139915			27.116177	5	200	520	24	4	80	50	131	58.3457	3	0
189296454020004	106331324010478	300733975489998	300733996489998	301366951489998	300734068489998		1	10	2014	1	12	2014	9	18	7.6	1	1	1	1	4	26	1	110	2	5.20	40	22	0.3028	4	6.018046	1.689577	1.689577	55.455972	11.426067	5.252589			17.155875	5	200	520	24	4	80	50	131	58.3457	3	0
22349347010478	44497631010478	204803627010854	204805258010854	205216026010854	204819666010854	205368542010854	1	8	2004	1	18	2004	5	19	4.1	1	1	1	1	1	1	1	611	34	6.00	50	40	0.7363	3	6.018046	2.647678	2.647678	86.407501	37.446376	8.786461			26.449481	0	0	520	22	6				36.1168	3	0
22349347010478	44497631010478	204803627010854	204805258010854	205216026010854	204819667010854	205368543010854	1	8	2004	1	18	2004	5	19	4.1	1	1	1	1	1	2	1	827	28	10.90	64	45	3.3059	3	6.018046	14.835539	14.835539	610.246248	170.062300	37.290004			158.514821	0	0	520	22	6				36.1168	3	0
22349347010478	44497631010478	204803627010854	204805258010854	205216026010854	204819668010854	205368544010854	1	8	2004	1	18	2004	5	19	4.1	1	1	1	1	1	3	1	812	28	9.60	60	50	2.6877	3	6.018046	9.730706	9.730706	406.578478	125.120264	25.553887			108.538959	0	0	520	22	6				36.1168	3	0
22349347010478	44497631010478	204803627010854	204805258010854	205216026010854	204819676010854	205368552010854	1	8	2004	1	18	2004	5	19	4.1	1	1	1	1	1	11	1	131	2	5.10	42	30	0.6745	3	6.018046	1.518098	1.518098	49.712050	10.347240	4.733428			15.432961	0	0	520	22	6				36.1168	3	0
22349347010478	44497631010478	204803627010854	204805258010854	205216026010854	204819678010854		1	8	2004	1	18	2004	5	19	4.1	1	1	1	1	1	13	1	827	28	5.10	37	40	0.9586	3	6.018046	1.645580	1.629124	67.012517	34.504009	6.918027			21.867197	0	0	520	22	6				36.1168	3	0
22349347010478	44497631010478	204803627010854	204805258010854	205216026010854	204819679010854		1	8	2004	1	18	2004	5	19	4.1	1	1	1	1	1	14	1	611	34	5.40	52	30	0.6046	3	6.018046	2.082871	2.082871	67.974912	32.368563	7.527517			21.662814	0	0	520	22	6				36.1168	3	0
22349347010478	44497631010478	204803627010854	204805258010854	205216026010854	204819680010854		1	8	2004	1	18	2004	5	19	4.1	1	1	1	1	1	15	1	827	28	2.20	29	30	1.5164	4	74.965282						14.411792		3.230248	0	0	520	22	6				36.1168	3	0
22349347010478	44497631010478	204803627010854	204805258010854	205216026010854	204819681010854		1	8	2004	1	18	2004	5	19	4.1	1	1	1	1	1	16	1	611	34	1.90	27	40	0.5340	4	74.965282						6.496071		1.503807	0	0	520	22	6				36.1168	3	0
22349347010478	44497631010478	204803627010854	204805258010854	205216026010854	204819682010854		1	8	2004	1	18	2004	5	19	4.1	1	1	1	1	1	17	1	762	41	3.70	39	35	7.2237	3	74.965282						36.971611		7.674930	0	0	520	22	6				36.1168	3	0
22349347010478	44497631010478	204803627010854	204805258010854	205216026010854	204819683010854		1	8	2004	1	18	2004	5	19	4.1	1	1	1	1	1	18	1	591	42	1.50	13	70	0.1540	5	74.965282						4.391217		1.088758	0	0	520	22	6				36.1168	3	0
22349347010478	44497631010478	204803627010854	204805258010854	205216026010854	204819684010854		1	8	2004	1	18	2004	5	19	4.1	1	1	1	1	1	19	1	316	32	1.60	20	20	0.1700	5	74.965282						6.200985		1.505145	0	0	520	22	6				36.1168	3	0
22349347010478	44497631010478	204803627010854	204805258010854	205216026010854	204819685010854		1	8	2004	1	18	2004	5	19	4.1	1	1	1	1	1	20	1	316	32	1.70	23	20	0.1866	5	74.965282						7.202175		1.716799	0	0	520	22	6				36.1168	3	0
22349347010478	44497631010478	204803627010854	204805258010854	205216026010854	204819686010854		1	8	2004	1	18	2004	5	19	4.1	1	1	1	1	1	21	1	611	34	3.70	34	30	1.8571	4	74.965282						34.922609		7.249578	0	0	520	22	6				36.1168	3	0
22349347010478	44497631010478	204803627010854	204805258010854	205216026010854	204819687010854		1	8	2004	1	18	2004	5	19	4.1	1	1	1	1	1	22	1	611	34	1.10	17	20	0.0384	5	74.965282						1.527278		0.437635	0	0	520	22	6				36.1168	3	0
22349347010478	44497631010478	204803627010854	204805258010854	205216026010854	204819688010854		1	8	2004	1	18	2004	5	19	4.1	1	1	1	1	1	23	1	611	34	1.40	16	20	0.0603	5	74.965282						2.942279		0.748242	0	0	520	22	6				36.1168	3	0
22349347010478	44497631010478	204803627010854	204805259010854	205216027010854	204819689010854	205368554010854	1	8	2004	1	18	2004	5	19	4.1	1	1	1	1	2	1	1	611	34	8.50	70	50	1.4123	3	6.018046	9.133361	9.133361	298.069063	97.259011	23.373268			81.963639	0	0	520	22	6				36.1168	3	0
22349347010478	44497631010478	204803627010854	204805259010854	205216027010854	204819690010854	205368555010854	1	8	2004	1	18	2004	5	19	4.1	1	1	1	1	2	2	1	827	28	12.10	71	50	3.9195	3	6.018046	19.854944	19.060746	784.046251	204.011620	45.008296			199.616026	0	0	520	22	6				36.1168	3	0
22349347010478	44497631010478	204803627010854	204805259010854	205216027010854	204819691010854	205368556010854	1	8	2004	1	18	2004	5	19	4.1	1	1	1	1	2	3	1	827	28	6.30	53	45	1.3527	3	6.018046	3.912003	3.912003	160.916644	68.452477	14.141798			48.411804	0	0	520	22	6				36.1168	3	0
22349347010478	44497631010478	204803627010854	204805259010854	205216027010854	204819692010854	205368557010854	1	8	2004	1	18	2004	5	19	4.1	1	1	1	1	2	4	1	316	32	9.20	51	45	1.9834	3	6.018046	7.881766	7.881766	266.370903	84.610836	17.135721			71.821158	0	0	520	22	6				36.1168	3	0
22349347010478	44497631010478	204803627010854	204805259010854	205216027010854	204819693010854	205368558010854	1	8	2004	1	18	2004	5	19	4.1	1	1	1	1	2	5	1	131	2	11.70	58	40	2.8135	3	6.018046	16.070463	16.070463	526.247753	87.142943	32.425153			147.393692	0	0	520	22	6				36.1168	3	0
22349347010478	44497631010478	204803627010854	204805259010854	205216027010854	204819704010854		1	8	2004	1	18	2004	5	19	4.1	1	1	1	1	2	16	1	611	34	5.20	48	35	0.5634	3	6.018046	1.648037	1.648037	53.784017	26.515003	6.146176			17.407527	0	0	520	22	6				36.1168	3	0
22349347010478	44497631010478	204803627010854	204805259010854	205216027010854	204819705010854		1	8	2004	1	18	2004	5	19	4.1	1	1	1	1	2	17	1	611	34	6.40	59	30	0.8307	3	6.018046	3.875408	3.875408	126.474715	51.835633	12.226493			37.844572	0	0	520	22	6				36.1168	3	0
22349347010478	44497631010478	204803627010854	204805259010854	205216027010854	204819706010854		1	8	2004	1	18	2004	5	19	4.1	1	1	1	1	2	18	1	611	34	1.80	33	40	0.4827	4	74.965282						5.655727		1.327261	0	0	520	22	6				36.1168	3	0
22349347010478	44497631010478	204803627010854	204805259010854	205216027010854	204819707010854		1	8	2004	1	18	2004	5	19	4.1	1	1	1	1	2	19	1	591	42	1.50	15	60	0.1540	5	74.965282						4.391217		1.088758	0	0	520	22	6				36.1168	3	0
22349347010478	44497631010478	204803627010854	204805259010854	205216027010854	204819708010854		1	8	2004	1	18	2004	5	19	4.1	1	1	1	1	2	20	1	827	28	2.80	32	30	2.2466	4	74.965282						26.187852		5.631096	0	0	520	22	6				36.1168	3	0
22349347010478	44497631010478	204803627010854	204805259010854	205216027010854	204819709010854		1	8	2004	1	18	2004	5	19	4.1	1	1	1	1	2	21	1	827	28	2.70	33	25	2.1173	4	74.965282						23.939257		5.175973	0	0	520	22	6				36.1168	3	0
22349347010478	44497631010478	204803627010854	204805260010854	205216028010854	204819710010854	205368569010854	1	8	2004	1	18	2004	5	19	4.1	1	1	1	1	3	1	1	827	28	7.60	53	40	1.8366	3	6.018046	5.814015	5.755875	236.762623	86.120114	18.232700			67.125116	0	0	520	22	6				36.1168	3	0
22349347010478	44497631010478	204803627010854	204805260010854	205216028010854	204819711010854	205368570010854	1	8	2004	1	18	2004	5	19	4.1	1	1	1	1	3	2	1	812	28	6.60	51	40	1.4593	3	6.018046	3.719998	3.719998	155.432825	64.177915	12.559560			46.031277	0	0	520	22	6				36.1168	3	0
22349347010478	44497631010478	204803627010854	204805260010854	205216028010854	204819712010854	205368571010854	1	8	2004	1	18	2004	5	19	4.1	1	1	1	1	3	3	2	827	28	15.10	70				6.018046									0	0	520	22	6				36.1168	3	0
22349347010478	44497631010478	204803627010854	204805260010854	205216028010854	204819713010854	205368572010854	1	8	2004	1	18	2004	5	19	4.1	1	1	1	1	3	4	1	827	28	6.20	42	40	1.3179	3	6.018046	2.940670	2.911263	119.752125	51.655467	10.648102			36.229208	0	0	520	22	6				36.1168	3	0
22349347010478	44497631010478	204803627010854	204805260010854	205216028010854	204819714010854	205368573010854	1	8	2004	1	18	2004	5	19	4.1	1	1	1	1	3	5	1	611	34	6.40	46	30	0.8307	3	6.018046	2.815241	2.815241	91.875953	37.655338	8.881781			27.491709	0	0	520	22	6				36.1168	3	0
22349347010478	44497631010478	204803627010854	204805260010854	205216028010854	204819715010854	205368574010854	1	8	2004	1	18	2004	5	19	4.1	1	1	1	1	3	6	1	611	34	8.80	55	40	1.5069	3	6.018046	7.543945	7.543945	246.198154	78.278779	18.842528			67.106517	0	0	520	22	6				36.1168	3	0
22349347010478	44497631010478	204803627010854	204805260010854	205216028010854	204819716010854	205368575010854	1	8	2004	1	18	2004	5	19	4.1	1	1	1	1	3	7	1	827	28	11.00	70	40	3.3555	3	6.018046	16.399372	16.399372	674.573080	186.835941	40.993265			174.902377	0	0	520	22	6				36.1168	3	0
22349347010478	44497631010478	204803627010854	204805260010854	205216028010854	204819717010854	205368576010854	1	8	2004	1	18	2004	5	19	4.1	1	1	1	1	3	8	1	131	2	10.60	75	35	2.3741	3	6.018046	17.097373	17.097373	559.875227	94.382537	36.225518			158.112424	0	0	520	22	6				36.1168	3	0
22349347010478	44497631010478	204803627010854	204805260010854	205216028010854	204819718010854	205368577010854	1	8	2004	1	18	2004	5	19	4.1	1	1	1	1	3	9	1	611	34	8.20	49	50	0.6603	4	6.018046	5.623745	5.623745	183.532043	61.543013	14.762529			50.946931	0	0	520	22	6				36.1168	3	0
22349347010478	44497631010478	204803627010854	204805260010854	205216028010854	204819719010854	205368578010854	1	8	2004	1	18	2004	5	19	4.1	1	1	1	1	3	10	1	131	2	8.00	75	30	1.4631	3	6.018046	9.452319	9.452319	309.528209	55.617212	23.104795			89.943366	0	0	520	22	6				36.1168	3	0
22349347010478	44497631010478	204803627010854	204805260010854	205216028010854	204819722010854		1	8	2004	1	18	2004	5	19	4.1	1	1	1	1	3	13	1	611	34	2.70	35	20	1.0302	4	74.965282						15.832897		3.423275	0	0	520	22	6				36.1168	3	0
22349347010478	44497631010478	204803627010854	204805260010854	205216028010854	204819723010854		1	8	2004	1	18	2004	5	19	4.1	1	1	1	1	3	14	1	711	43	4.20	33	35	3.7219	4	74.965282						53.832629		11.034360	0	0	520	22	6				36.1168	3	0
22349347010478	44497631010478	204803627010854	204805260010854	205216028010854	204819724010854		1	8	2004	1	18	2004	5	19	4.1	1	1	1	1	3	15	1	711	43	2.20	29	30	1.3839	4	74.965282						10.592436		2.374180	0	0	520	22	6				36.1168	3	0
22349347010478	44497631010478	204803627010854	204805260010854	205216028010854	204819725010854		1	8	2004	1	18	2004	5	19	4.1	1	1	1	1	3	16	1	591	42	1.80	14	50	0.2036	5	74.965282						7.040570		1.652250	0	0	520	22	6				36.1168	3	0
22349347010478	44497631010478	204803627010854	204805260010854	205216028010854	204819726010854		1	8	2004	1	18	2004	5	19	4.1	1	1	1	1	3	17	1	591	42	1.50	14	55	0.1540	5	74.965282						4.391217		1.088758	0	0	520	22	6				36.1168	3	0
22349347010478	44497631010478	204803627010854	204805261010854	205216029010854	204819727010854	205368581010854	1	8	2004	1	18	2004	5	19	4.1	1	1	1	2	4	1	1	653	43	11.80	65	40	2.9027	3	6.018046	16.800230	16.296223	494.205777	130.562945	28.917823			126.407890	0	0	520	22	6				36.1168	3	0
22349347010478	44497631010478	204803627010854	204805261010854	205216029010854	204819728010854	205368582010854	1	8	2004	1	18	2004	5	19	4.1	1	1	1	2	4	2	1	653	43	5.90	64	30	0.5026	4	6.018046	4.036714	4.036714	122.419003	54.722460	11.735535			37.703992	0	0	520	22	6				36.1168	3	0
22349347010478	44497631010478	204803627010854	204805261010854	205216029010854	204819729010854	205368583010854	1	8	2004	1	18	2004	5	19	4.1	1	1	1	2	4	3	1	653	43	6.30	60	30	1.1112	3	6.018046	4.328631	4.328631	131.271795	55.428447	11.949907			39.493146	0	0	520	22	6				36.1168	3	0
22349347010478	44497631010478	204803627010854	204805261010854	205216029010854	204819730010854	205368584010854	1	8	2004	1	18	2004	5	19	4.1	1	1	1	2	4	4	1	611	34	12.80	89	40	3.0367	3	6.018046	27.878173	27.878173	909.809751	224.709813	54.340479			229.336428	0	0	520	22	6				36.1168	3	0
22349347010478	44497631010478	204803627010854	204805261010854	205216029010854	204819731010854	205368585010854	1	8	2004	1	18	2004	5	19	4.1	1	1	1	2	4	5	1	611	34	10.50	90	40	2.0967	3	6.018046	18.819576	18.254989	595.755217	167.113018	40.441715			155.946561	0	0	520	22	6				36.1168	3	0
22349347010478	44497631010478	204803627010854	204805261010854	205216029010854	204819732010854	205368586010854	1	8	2004	1	18	2004	5	19	4.1	1	1	1	2	4	6	1	316	32	6.60	64	35	0.5966	4	6.018046	5.053486	5.053486	170.786804	70.880718	13.437045			50.578343	0	0	520	22	6				36.1168	3	0
22349347010478	44497631010478	204803627010854	204805261010854	205216029010854	204819733010854	205368587010854	1	8	2004	1	18	2004	5	19	4.1	1	1	1	2	4	7	1	316	32	7.10	60	40	1.3343	3	6.018046	5.491492	5.052173	170.742430	66.599420	12.822468			49.399514	0	0	520	22	6				36.1168	3	0
22349347010478	44497631010478	204803627010854	204805261010854	205216029010854	204819734010854	205368588010854	1	8	2004	1	18	2004	5	19	4.1	1	1	1	2	4	8	1	316	32	7.20	63	35	1.3631	3	6.018046	5.937934	5.878555	198.670704	76.593616	14.789739			57.234291	0	0	520	22	6				36.1168	3	0
22349347010478	44497631010478	204803627010854	204805261010854	205216029010854	204819735010854	205368589010854	1	8	2004	1	18	2004	5	19	4.1	1	1	1	2	4	9	1	316	32	13.70	66	40	3.6475	3	6.018046	22.259342	22.036749	744.750443	180.545951	38.735136			185.614346	0	0	520	22	6				36.1168	3	0
22349347010478	44497631010478	204803627010854	204805261010854	205216029010854	204819736010854	205368590010854	1	8	2004	1	18	2004	5	19	4.1	1	1	1	2	4	10	1	316	32	10.20	58	30	1.1613	4	6.018046	11.059474	10.948879	370.026563	109.008412	22.469578			97.458367	0	0	520	22	6				36.1168	3	0
22349347010478	44497631010478	204803627010854	204805261010854	205216029010854	204819737010854	205368591010854	1	8	2004	1	18	2004	5	19	4.1	1	1	1	2	4	11	1	653	43	6.50	67	30	1.1657	3	6.018046	5.182846	5.182846	157.177061	64.622721	13.965995			46.785375	0	0	520	22	6				36.1168	3	0
22349347010478	44497631010478	204803627010854	204805261010854	205216029010854	204819738010854	205368592010854	1	8	2004	1	18	2004	5	19	4.1	1	1	1	2	4	12	1	653	43	7.60	69	35	1.4807	3	6.018046	7.377911	7.377911	223.745480	80.932159	17.683366			63.434596	0	0	520	22	6				36.1168	3	0
22349347010478	44497631010478	204803627010854	204805261010854	205216029010854	204819739010854	205368593010854	1	8	2004	1	18	2004	5	19	4.1	1	1	1	2	4	13	1	653	43	6.40	71	30	1.1383	3	6.018046	5.330002	5.330002	161.639773	67.338469	14.535504			48.366885	0	0	520	22	6				36.1168	3	0
22349347010478	44497631010478	204803627010854	204805261010854	205216029010854	204819740010854	205368594010854	1	8	2004	1	18	2004	5	19	4.1	1	1	1	2	4	14	2	653	43	6.70	56				6.018046	4.580400	0.000000	64.707907	2.905138	11.986394			40.686430	0	0	520	22	6				36.1168	3	0
22349347010478	44497631010478	204803627010854	204805261010854	205216029010854	204819741010854	205368595010854	1	8	2004	1	18	2004	5	19	4.1	1	1	1	2	4	15	1	653	43	11.30	69	40	2.7166	3	6.018046	16.374248	16.374248	496.571995	134.897322	29.881250			128.067521	0	0	520	22	6				36.1168	3	0
22349347010478	44497631010478	204803627010854	204805261010854	205216029010854	204819742010854	205368596010854	1	8	2004	1	18	2004	5	19	4.1	1	1	1	2	4	16	1	653	43	5.20	61	35	0.4143	4	6.018046	2.937175	2.937175	89.073944	44.622927	9.468607			28.829328	0	0	520	22	6				36.1168	3	0
22349347010478	44497631010478	204803627010854	204805261010854	205216029010854	204819744010854		1	8	2004	1	18	2004	5	19	4.1	1	1	1	2	4	18	1	316	32	5.70	50	35	0.9535	3	6.018046	2.901307	2.901307	98.052107	46.345709	8.508745			30.592754	0	0	520	22	6				36.1168	3	0
22349347010478	44497631010478	204803627010854	204805261010854	205216029010854	204819745010854		1	8	2004	1	18	2004	5	19	4.1	1	1	1	2	4	19	1	316	32	5.20	48	30	0.8285	3	6.018046	2.297134	2.297134	77.633573	39.956592	7.187599			25.126582	0	0	520	22	6				36.1168	3	0
22349347010478	44497631010478	204803627010854	204805261010854	205216029010854	204819746010854		1	8	2004	1	18	2004	5	19	4.1	1	1	1	2	4	20	1	316	32	2.70	36	30	0.2793	4	74.965282						22.111845		4.780863	0	0	520	22	6				36.1168	3	0
22349347010478	44497631010478	204803627010854	204805261010854	205216029010854	204819747010854		1	8	2004	1	18	2004	5	19	4.1	1	1	1	2	4	21	1	316	32	1.40	15	20	0.1023	4	74.965282						4.441405		1.129481	0	0	520	22	6				36.1168	3	0
22349347010478	44497631010478	204803627010854	204805261010854	205216029010854	204819748010854		1	8	2004	1	18	2004	5	19	4.1	1	1	1	2	4	22	1	316	32	4.50	41	25	1.2206	3	74.965282						74.906061		15.259172	0	0	520	22	6				36.1168	3	0
22349347010478	44497631010478	204803627010854	204805261010854	205216029010854	204819749010854		1	8	2004	1	18	2004	5	19	4.1	1	1	1	2	4	23	1	316	32	2.80	36	30	0.2953	4	74.965282						24.128082		5.188190	0	0	520	22	6				36.1168	3	0
22349347010478	44497631010478	204803627010854	204805261010854	205216029010854	204819750010854		1	8	2004	1	18	2004	5	19	4.1	1	1	1	2	4	24	1	316	32	1.90	28	20	0.1632	4	74.965282						9.457676		2.189403	0	0	520	22	6				36.1168	3	0
22349347010478	44497631010478	204803627010854	204805261010854	205216029010854	204819751010854		1	8	2004	1	18	2004	5	19	4.1	1	1	1	2	4	25	1	827	28	4.60	44	40	1.4891	3	74.965282						88.655978		18.026342	0	0	520	22	6				36.1168	3	0
175742193010854	22349347010478	253653031010854	253653041010854	253888134010854	253653045010854	204819666010854	1	9	2010	1	18	2010	1	6	5.6	1	1	1	1	1	1	1	611	34	6.30	45	28	0.0807	5	6.018046	2.619904	2.619904	85.501091	35.518239	8.367218			25.723020	1	0	520	28	5				53.0972	3	0
175742193010854	22349347010478	253653031010854	253653041010854	253888134010854	253653046010854	204819667010854	1	9	2010	1	18	2010	1	6	5.6	1	1	1	1	1	2	1	827	28	11.60	60	45	3.6589	3	6.018046	15.687834	15.687834	645.304619	172.549377	37.982915			165.588581	1	0	520	28	5				53.0972	3	0
175742193010854	22349347010478	253653031010854	253653041010854	253888134010854	253653047010854	204819668010854	1	9	2010	1	18	2010	1	6	5.6	1	1	1	1	1	3	1	812	28	10.30	60	30	3.0145	3	6.018046	11.249355	11.249355	470.032250	137.629124	28.274257			123.538951	1	0	520	28	5				53.0972	3	0
175742193010854	22349347010478	253653031010854	253653041010854	253888134010854	253653048010854	204819676010854	1	9	2010	1	18	2010	1	6	5.6	1	1	1	1	1	11	1	131	2	6.10	52	25	0.4589	4	6.018046	3.321048	3.321048	108.751941	21.201365	9.375262			32.767214	1	0	520	28	5				53.0972	3	0
175742193010854	22349347010478	253653031010854	253653041010854	253888134010854	253653049010854	204819678010854	1	9	2010	1	18	2010	1	6	5.6	1	1	1	1	1	13	1	827	28	5.50	46	35	0.5421	4	6.018046	2.497832	2.497832	102.746021	49.326339	9.997543			32.505214	1	0	520	28	5				53.0972	3	0
175742193010854	22349347010478	253653031010854	253653041010854	253888134010854	253653050010854	204819679010854	1	9	2010	1	18	2010	1	6	5.6	1	1	1	1	1	14	1	611	34	6.10	49	28	0.3797	4	6.018046	2.694048	2.694048	87.920795	37.556333	8.824260			26.752912	1	0	520	28	5				53.0972	3	0
175742193010854	22349347010478	253653031010854	253653041010854	253888134010854	253653051010854	204819680010854	1	9	2010	1	18	2010	1	6	5.6	1	1	1	1	1	15	1	827	28	2.30	27	30	0.3261	5	74.965282						16.095224		3.576606	1	0	520	28	5				53.0972	3	0
175742193010854	22349347010478	253653031010854	253653041010854	253888134010854	253653052010854	204819681010854	1	9	2010	1	18	2010	1	6	5.6	1	1	1	1	1	16	1	611	34	1.80	31	20	0.0965	5	74.965282						5.655727		1.327261	1	0	520	28	5				53.0972	3	0
175742193010854	22349347010478	253653031010854	253653041010854	253888134010854	253653053010854	204819682010854	1	9	2010	1	18	2010	1	6	5.6	1	1	1	1	1	17	1	762	41	4.20	39	37	4.1680	4	74.965282						50.768504		10.406290	1	0	520	28	5				53.0972	3	0
175742193010854	22349347010478	253653031010854	253653041010854	253888134010854	253653054010854	204819683010854	1	9	2010	1	18	2010	1	6	5.6	1	1	1	1	1	18	1	591	42	2.20	21	85	0.2768	5	74.965282						11.746333		2.632814	1	0	520	28	5				53.0972	3	0
175742193010854	22349347010478	253653031010854	253653041010854	253888134010854	253653055010854	204819684010854	1	9	2010	1	18	2010	1	6	5.6	1	1	1	1	1	19	2	316	32	1.82	20				74.965282									1	0	520	28	5				53.0972	3	0
175742193010854	22349347010478	253653031010854	253653041010854	253888134010854	253653056010854	204819685010854	1	9	2010	1	18	2010	1	6	5.6	1	1	1	1	1	20	2	316	32	1.92	23				74.965282									1	0	520	28	5				53.0972	3	0
175742193010854	22349347010478	253653031010854	253653041010854	253888134010854	253653057010854	204819686010854	1	9	2010	1	18	2010	1	6	5.6	1	1	1	1	1	21	1	611	34	3.80	38	15	0.3904	5	74.965282						37.333738		7.728300	1	0	520	28	5				53.0972	3	0
175742193010854	22349347010478	253653031010854	253653041010854	253888134010854	253653058010854	204819687010854	1	9	2010	1	18	2010	1	6	5.6	1	1	1	1	1	22	1	611	34	1.10	17	20	0.0384	5	74.965282						1.527278		0.437635	1	0	520	28	5				53.0972	3	0
175742193010854	22349347010478	253653031010854	253653041010854	253888134010854	253653059010854	204819688010854	1	9	2010	1	18	2010	1	6	5.6	1	1	1	1	1	23	1	611	34	1.30	24	20	0.0525	5	74.965282						2.415518		0.633545	1	0	520	28	5				53.0972	3	0
175742193010854	22349347010478	253653031010854	253653041010854	253888134010854	253653060010854		1	9	2010	1	18	2010	1	6	5.6	1	1	1	1	1	24	1	621	39	5.80	53	38	0.9637	3	6.018046	2.873590	2.873590	83.989748	38.608244	7.669758			26.033257	1	0	520	28	5				53.0972	3	0
175742193010854	22349347010478	253653031010854	253653041010854	253888134010854	253653061010854		1	9	2010	1	18	2010	1	6	5.6	1	1	1	1	1	25	1	131	2	6.00	50	26	0.4460	4	6.018046	3.032319	3.032319	99.297143	19.467846	8.637738			29.994605	1	0	520	28	5				53.0972	3	0
175742193010854	22349347010478	253653031010854	253653041010854	253888134010854	253653062010854		1	9	2010	1	18	2010	1	6	5.6	1	1	1	1	1	26	1	591	42	1.10	14	50	0.0958	5	74.965282						1.901242		0.544792	1	0	520	28	5				53.0972	3	0
175742193010854	22349347010478	253653031010854	253653041010854	253888134010854	253653063010854		1	9	2010	1	18	2010	1	6	5.6	1	1	1	1	1	27	1	591	42	1.10	13	55	0.0958	5	74.965282						1.901242		0.544792	1	0	520	28	5				53.0972	3	0
175742193010854	22349347010478	253653031010854	253653042010854	253888135010854	253653064010854	204819689010854	1	9	2010	1	18	2010	1	6	5.6	1	1	1	1	2	1	1	611	34	9.40	72	45	1.7048	3	6.018046	11.730461	11.730461	382.825941	116.004222	27.995980			102.697329	1	0	520	28	5				53.0972	3	0
175742193010854	22349347010478	253653031010854	253653042010854	253888135010854	253653065010854	204819690010854	1	9	2010	1	18	2010	1	6	5.6	1	1	1	1	2	2	1	827	28	13.70	61	55	4.7989	3	6.018046	21.746839	21.746839	894.536215	215.605812	47.777547			222.945493	1	0	520	28	5				53.0972	3	0
175742193010854	22349347010478	253653031010854	253653042010854	253888135010854	253653066010854	204819691010854	1	9	2010	1	18	2010	1	6	5.6	1	1	1	1	2	3	1	827	28	7.50	63	40	1.7974	3	6.018046	6.772201	6.772201	278.568258	102.411672	21.646674			79.281591	1	0	520	28	5				53.0972	3	0
175742193010854	22349347010478	253653031010854	253653042010854	253888135010854	253653067010854	204819692010854	1	9	2010	1	18	2010	1	6	5.6	1	1	1	1	2	4	1	316	32	9.90	60	42	2.2189	3	6.018046	10.775092	10.775092	364.153285	109.599972	22.480434			96.540580	1	0	520	28	5				53.0972	3	0
175742193010854	22349347010478	253653031010854	253653042010854	253888135010854	253653068010854	204819693010854	1	9	2010	1	18	2010	1	6	5.6	1	1	1	1	2	5	1	131	2	13.70	67	40	3.6908	3	6.018046	25.837694	25.837694	846.088156	136.755157	48.268895			234.238854	1	0	520	28	5				53.0972	3	0
175742193010854	22349347010478	253653031010854	253653042010854	253888135010854	253653069010854	204819704010854	1	9	2010	1	18	2010	1	6	5.6	1	1	1	1	2	16	1	611	34	5.50	57	26	0.0626	5	6.018046	2.496860	2.496860	81.485525	38.160047	8.888371			25.779144	1	0	520	28	5				53.0972	3	0
175742193010854	22349347010478	253653031010854	253653042010854	253888135010854	253653070010854	204819705010854	1	9	2010	1	18	2010	1	6	5.6	1	1	1	1	2	17	1	611	34	7.30	68	37	1.0625	3	6.018046	6.278705	6.278705	204.906793	75.290167	17.931967			58.785539	1	0	520	28	5				53.0972	3	0
175742193010854	22349347010478	253653031010854	253653042010854	253888135010854	253653071010854	204819706010854	1	9	2010	1	18	2010	1	6	5.6	1	1	1	1	2	18	1	611	34	1.70	33	20	0.0867	5	74.965282						4.882146		1.163768	1	0	520	28	5				53.0972	3	0
175742193010854	22349347010478	253653031010854	253653042010854	253888135010854	253653072010854	204819707010854	1	9	2010	1	18	2010	1	6	5.6	1	1	1	1	2	19	1	591	42	2.10	18	50	0.2578	5	74.965282						10.437368		2.361919	1	0	520	28	5				53.0972	3	0
175742193010854	22349347010478	253653031010854	253653042010854	253888135010854	253653073010854	204819708010854	1	9	2010	1	18	2010	1	6	5.6	1	1	1	1	2	20	2	827	28	3.08	32				74.965282									1	0	520	28	5				53.0972	3	0
175742193010854	22349347010478	253653031010854	253653042010854	253888135010854	253653074010854	204819709010854	1	9	2010	1	18	2010	1	6	5.6	1	1	1	1	2	21	2	827	28	2.98	33				74.965282									1	0	520	28	5				53.0972	3	0
175742193010854	22349347010478	253653031010854	253653042010854	253888135010854	253653075010854		1	9	2010	1	18	2010	1	6	5.6	1	1	1	1	2	22	1	812	28	5.60	55	25	0.5582	4	6.018046	2.817385	2.817385	117.718910	56.149211	10.742298			36.980093	1	0	520	28	5				53.0972	3	0
175742193010854	22349347010478	253653031010854	253653042010854	253888135010854	253653076010854		1	9	2010	1	18	2010	1	6	5.6	1	1	1	1	2	23	1	591	42	1.20	13	40	0.1095	5	74.965282						2.420945		0.659947	1	0	520	28	5				53.0972	3	0
175742193010854	22349347010478	253653031010854	253653043010854	253888136010854	253653077010854	204819710010854	1	9	2010	1	18	2010	1	6	5.6	1	1	1	1	3	1	1	827	28	7.80	55	30	0.1916	5	6.018046	6.379866	6.379866	262.429918	93.499470	19.856981			73.854129	2	0	520	28	5				53.0972	3	0
175742193010854	22349347010478	253653031010854	253653043010854	253888136010854	253653078010854	204819711010854	1	9	2010	1	18	2010	1	6	5.6	1	1	1	1	3	2	1	812	28	7.90	57	33	0.9781	4	6.018046	6.147164	6.147164	256.847199	91.539505	18.322629			72.026353	2	0	520	28	5				53.0972	3	0
175742193010854	22349347010478	253653031010854	253653043010854	253888136010854	253653079010854	204819713010854	1	9	2010	1	18	2010	1	6	5.6	1	1	1	1	3	4	1	827	28	7.00	47	40	0.1606	5	6.018046	4.308071	4.178829	171.892286	66.865462	14.010349			49.951541	2	0	520	28	5				53.0972	3	0
175742193010854	22349347010478	253653031010854	253653043010854	253888136010854	253653080010854	204819714010854	1	9	2010	1	18	2010	1	6	5.6	1	1	1	1	3	5	1	611	34	6.80	47	30	0.0930	5	6.018046	3.390878	3.390878	110.661982	43.095862	10.212474			32.454903	2	0	520	28	5				53.0972	3	0
175742193010854	22349347010478	253653031010854	253653043010854	253888136010854	253653081010854	204819715010854	1	9	2010	1	18	2010	1	6	5.6	1	1	1	1	3	6	1	611	34	9.20	60	35	0.8188	4	6.018046	9.174972	9.174972	299.427046	92.150951	22.222167			80.734033	2	0	520	28	5				53.0972	3	0
175742193010854	22349347010478	253653031010854	253653043010854	253888136010854	253653082010854	204819716010854	1	9	2010	1	18	2010	1	6	5.6	1	1	1	1	3	7	1	827	28	12.00	77	35	3.8668	3	6.018046	21.098682	21.098682	867.874873	227.026345	50.065273			221.294490	2	0	520	28	5				53.0972	3	0
175742193010854	22349347010478	253653031010854	253653043010854	253888136010854	253653083010854	204819717010854	1	9	2010	1	18	2010	1	6	5.6	1	1	1	1	3	8	1	131	2	12.00	74	30	2.9387	3	6.018046	21.793876	21.793876	713.668191	117.679226	43.429407			199.489947	2	0	520	28	5				53.0972	3	0
175742193010854	22349347010478	253653031010854	253653043010854	253888136010854	253653084010854	204819718010854	1	9	2010	1	18	2010	1	6	5.6	1	1	1	1	3	9	1	611	34	8.10	51	35	0.1291	5	6.018046	5.725983	5.725983	186.868600	63.255260	15.163024			52.044716	2	0	520	28	5				53.0972	3	0
175742193010854	22349347010478	253653031010854	253653043010854	253888136010854	253653085010854	204819719010854	1	9	2010	1	18	2010	1	6	5.6	1	1	1	1	3	10	1	131	2	9.50	73	33	1.9663	3	6.018046	13.223127	13.223127	433.008113	74.655117	29.600139			123.534120	2	0	520	28	5				53.0972	3	0
175742193010854	22349347010478	253653031010854	253653043010854	253888136010854	253653086010854	204819722010854	1	9	2010	1	18	2010	1	6	5.6	1	1	1	1	3	13	1	611	34	2.50	31	10	0.1784	5	74.965282						13.039829		2.854748	2	0	520	28	5				53.0972	3	0
175742193010854	22349347010478	253653031010854	253653043010854	253888136010854	253653087010854	204819723010854	1	9	2010	1	18	2010	1	6	5.6	1	1	1	1	3	14	1	711	43	4.50	39	30	4.1363	4	74.965282						63.963493		13.030053	2	0	520	28	5				53.0972	3	0
175742193010854	22349347010478	253653031010854	253653043010854	253888136010854	253653088010854	204819724010854	1	9	2010	1	18	2010	1	6	5.6	1	1	1	1	3	15	1	711	43	2.30	30	38	0.2963	5	74.965282						11.855684		2.634515	2	0	520	28	5				53.0972	3	0
175742193010854	22349347010478	253653031010854	253653043010854	253888136010854	253653089010854	204819725010854	1	9	2010	1	18	2010	1	6	5.6	1	1	1	1	3	16	1	591	42	1.70	19	50	0.1866	5	74.965282						6.077573		1.448725	2	0	520	28	5				53.0972	3	0
175742193010854	22349347010478	253653031010854	253653043010854	253888136010854	253653090010854	204819726010854	1	9	2010	1	18	2010	1	6	5.6	1	1	1	1	3	17	1	591	42	2.00	19	40	0.2392	5	74.965282						9.218202		2.108450	2	0	520	28	5				53.0972	3	0
175742193010854	22349347010478	253653031010854	253653043010854	253888136010854	253653091010854		1	9	2010	1	18	2010	1	6	5.6	1	1	1	1	3	18	1	591	42	1.40	15	30	0.1386	5	74.965282						3.662716		0.931455	2	0	520	28	5				53.0972	3	0
175742193010854	22349347010478	253653031010854	253653044010854	253888137010854	253653092010854	204819727010854	1	9	2010	1	18	2010	1	6	5.6	1	1	1	1	4	1	1	653	43	12.40	64	45	3.1315	3	6.018046	18.202551	18.202551	552.017843	141.366889	31.292491			139.923621	1	0	520	28	5				53.0972	3	0
175742193010854	22349347010478	253653031010854	253653044010854	253888137010854	253653093010854	204819728010854	1	9	2010	1	18	2010	1	6	5.6	1	1	1	1	4	2	1	653	43	5.90	47	30	0.1005	5	6.018046	2.911759	2.911759	88.303168	39.472357	8.465066			27.196610	1	0	520	28	5				53.0972	3	0
175742193010854	22349347010478	253653031010854	253653044010854	253888137010854	253653094010854	204819729010854	1	9	2010	1	18	2010	1	6	5.6	1	1	1	1	4	3	1	653	43	6.80	61	37	0.6245	4	6.018046	5.163627	5.163627	156.594218	61.992048	13.442867			45.925891	1	0	520	28	5				53.0972	3	0
175742193010854	22349347010478	253653031010854	253653044010854	253888137010854	253653095010854	204819730010854	1	9	2010	1	18	2010	1	6	5.6	1	1	1	1	4	4	1	611	34	14.00	84	37	3.5906	2	6.018046	31.557952	31.557952	1029.900075	241.241427	58.165177			255.796869	1	0	520	28	5				53.0972	3	0
175742193010854	22349347010478	253653031010854	253653044010854	253888137010854	253653096010854	204819731010854	1	9	2010	1	18	2010	1	6	5.6	1	1	1	1	4	5	1	611	34	11.70	83	30	2.5670	2	6.018046	21.583288	21.583288	704.374921	183.990911	44.551025			180.452926	1	0	520	28	5				53.0972	3	0
175742193010854	22349347010478	253653031010854	253653044010854	253888137010854	253653097010854	204819732010854	1	9	2010	1	18	2010	1	6	5.6	1	1	1	1	4	6	1	316	32	7.00	53	35	0.6528	4	6.018046	4.700432	4.700432	158.855048	62.704958	12.036795			46.162946	1	0	520	28	5				53.0972	3	0
175742193010854	22349347010478	253653031010854	253653044010854	253888137010854	253653098010854	204819733010854	1	9	2010	1	18	2010	1	6	5.6	1	1	1	1	4	7	1	653	43	7.50	56	30	0.7255	4	6.018046	5.789740	5.789740	175.581971	64.182289	14.011863			49.971300	1	0	520	28	5				53.0972	3	0
175742193010854	22349347010478	253653031010854	253653044010854	253888137010854	253653099010854	204819734010854	1	9	2010	1	18	2010	1	6	5.6	1	1	1	1	4	8	1	316	32	7.20	48	30	0.6816	4	6.018046	4.499374	4.499374	152.060124	58.623815	11.319885			43.806425	1	0	520	28	5				53.0972	3	0
175742193010854	22349347010478	253653031010854	253653044010854	253888137010854	253653100010854	204819735010854	1	9	2010	1	18	2010	1	6	5.6	1	1	1	1	4	9	1	316	32	13.30	63	40	3.4859	3	6.018046	20.093217	20.093217	679.067147	167.647882	35.851292			170.066627	1	0	520	28	5				53.0972	3	0
175742193010854	22349347010478	253653031010854	253653044010854	253888137010854	253653101010854	204819736010854	1	9	2010	1	18	2010	1	6	5.6	1	1	1	1	4	10	2	316	32	10.10	58				6.018046	10.841655	4.228245	59.463817	1.907731	8.724490			37.717030	1	0	520	28	5				53.0972	3	0
175742193010854	22349347010478	253653031010854	253653044010854	253888137010854	253653102010854	204819737010854	1	9	2010	1	18	2010	1	6	5.6	1	1	1	1	4	11	1	653	43	7.50	64	30	1.4510	3	6.018046	6.645190	6.645190	201.524690	73.665399	16.082155			57.354697	1	0	520	28	5				53.0972	3	0
175742193010854	22349347010478	253653031010854	253653044010854	253888137010854	253653103010854	204819738010854	1	9	2010	1	18	2010	1	6	5.6	1	1	1	1	4	12	1	653	43	7.50	68	10	0.1451	5	6.018046	7.072915	5.163228	156.582118	57.237077	12.495629			44.563869	1	0	520	28	5				53.0972	3	0
175742193010854	22349347010478	253653031010854	253653044010854	253888137010854	253653104010854	204819739010854	1	9	2010	1	18	2010	1	6	5.6	1	1	1	1	4	13	1	653	43	7.10	71	37	1.3343	3	6.018046	6.605478	6.605478	200.320368	76.533008	16.647240			57.957057	1	0	520	28	5				53.0972	3	0
175742193010854	22349347010478	253653031010854	253653044010854	253888137010854	253653105010854	204819740010854	1	9	2010	1	18	2010	1	6	5.6	1	1	1	1	4	14	2	653	43	6.70	56				6.018046									1	0	520	28	5				53.0972	3	0
175742193010854	22349347010478	253653031010854	253653044010854	253888137010854	253653106010854	204819741010854	1	9	2010	1	18	2010	1	6	5.6	1	1	1	1	4	15	1	653	43	11.90	72	40	2.9404	3	6.018046	18.833173	18.833173	571.142338	150.082430	33.238958			145.857454	1	0	520	28	5				53.0972	3	0
175742193010854	22349347010478	253653031010854	253653044010854	253888137010854	253653107010854	204819742010854	1	9	2010	1	18	2010	1	6	5.6	1	1	1	1	4	16	1	653	43	5.10	44	30	0.0804	5	6.018046	1.977170	1.977170	59.960448	30.584030	6.478955			19.566001	1	0	520	28	5				53.0972	3	0
175742193010854	22349347010478	253653031010854	253653044010854	253888137010854	253653108010854	204819744010854	1	9	2010	1	18	2010	1	6	5.6	1	1	1	1	4	18	1	316	32	6.60	59	30	0.5966	4	6.018046	4.650556	4.650556	157.169446	65.229180	12.365668			46.545576	1	0	520	28	5				53.0972	3	0
175742193010854	22349347010478	253653031010854	253653044010854	253888137010854	253653109010854	204819745010854	1	9	2010	1	18	2010	1	6	5.6	1	1	1	1	4	19	1	316	32	5.40	48	30	0.0878	5	6.018046	2.485390	2.485390	83.995843	41.729349	7.569793			26.768498	1	0	520	28	5				53.0972	3	0
175742193010854	22349347010478	253653031010854	253653044010854	253888137010854	253653110010854	204819746010854	1	9	2010	1	18	2010	1	6	5.6	1	1	1	1	4	20	1	316	32	3.00	35	25	0.4449	5	74.965282						28.465796		6.061218	1	0	520	28	5				53.0972	3	0
175742193010854	22349347010478	253653031010854	253653044010854	253888137010854	253653111010854	204819747010854	1	9	2010	1	18	2010	1	6	5.6	1	1	1	1	4	21	2	316	32	1.62	15				74.965282									1	0	520	28	5				53.0972	3	0
175742193010854	22349347010478	253653031010854	253653044010854	253888137010854	253653112010854	204819748010854	1	9	2010	1	18	2010	1	6	5.6	1	1	1	1	4	22	1	316	32	5.00	49	33	0.3901	4	6.018046	2.162232	2.162232	73.074447	39.037745	6.961327			24.048943	1	0	520	28	5				53.0972	3	0
175742193010854	22349347010478	253653031010854	253653044010854	253888137010854	253653113010854	204819749010854	1	9	2010	1	18	2010	1	6	5.6	1	1	1	1	4	23	1	316	32	3.30	38	25	2.5735	4	74.965282						35.754918		7.520208	1	0	520	28	5				53.0972	3	0
175742193010854	22349347010478	253653031010854	253653044010854	253888137010854	253653114010854	204819750010854	1	9	2010	1	18	2010	1	6	5.6	1	1	1	1	4	24	1	316	32	2.10	26	22	0.2578	5	74.965282						12.063099		2.729813	1	0	520	28	5				53.0972	3	0
175742193010854	22349347010478	253653031010854	253653044010854	253888137010854	253653115010854	204819751010854	1	9	2010	1	18	2010	1	6	5.6	1	1	1	1	4	25	1	827	28	5.10	49	40	0.0959	5	6.018046	2.265450	2.265450	93.187202	47.981067	9.620167			30.408392	1	0	520	28	5				53.0972	3	0
175742193010854	22349347010478	253653031010854	253653044010854	253888137010854	253653116010854		1	9	2010	1	18	2010	1	6	5.6	1	1	1	1	4	26	1	653	43	5.20	35	37	0.0829	5	6.018046	1.600696	1.600696	48.543347	24.318517	5.160183			15.711352	1	0	520	28	5				53.0972	3	0
175742193010854	22349347010478	253653031010854	253653044010854	253888137010854	253653117010854		1	9	2010	1	18	2010	1	6	5.6	1	1	1	1	4	27	1	591	42	1.10	11	65	0.0958	5	74.965282						1.901242		0.544792	1	0	520	28	5				53.0972	3	0
175742193010854	22349347010478	253653031010854	253653044010854	253888137010854	253653118010854		1	9	2010	1	18	2010	1	6	5.6	1	1	1	1	4	28	1	591	42	1.00	13	30	0.0828	5	74.965282						1.443944		0.442707	1	0	520	28	5				53.0972	3	0
175742193010854	22349347010478	253653031010854	253653044010854	253888137010854	253653119010854		1	9	2010	1	18	2010	1	6	5.6	1	1	1	1	4	29	1	591	42	1.30	15	50	0.1238	5	74.965282						3.006974		0.788673	1	0	520	28	5				53.0972	3	0
22305795010478	43300162010478	204663422010854	204665041010854	205196929010854	204680649010854		1	8	2001	1	52	2001	9	6	4.3	1	1	1	1	1	1	1	345	43	1.60	18	30	10.2928	3	74.965282						4.684932		1.137158	5	300	406	6	3				54.2835	3	0
22305795010478	43300162010478	204663422010854	204665041010854	205196929010854	204680650010854		1	8	2001	1	52	2001	9	6	4.3	1	1	1	1	1	2	1	131	2	3.60	16	80	8.1208	2	74.965282						26.710098		6.579500	5	300	406	6	3				54.2835	3	0
22305795010478	43300162010478	204663422010854	204665041010854	205196929010854	204680651010854		1	8	2001	1	52	2001	9	6	4.3	1	1	1	1	1	3	1	762	41	1.30	13	40	5.0757	4	74.965282						2.557243		0.670717	5	300	406	6	3				54.2835	3	0
22305795010478	43300162010478	204663422010854	204665042010854	205196930010854	204680652010854	205367884010854	1	8	2001	1	52	2001	9	6	4.3	1	1	1	1	2	1	1	812	28	5.50	22	77	1.0841	2	6.018046	0.892637	0.892637	37.297087	18.083796	3.450936			11.799482	8	320	406	6	3				54.2835	3	0
22305795010478	43300162010478	204663422010854	204665042010854	205196930010854	204680653010854		1	8	2001	1	52	2001	9	6	4.3	1	1	1	1	2	2	1	131	2	2.40	19	80	8.1208	2	74.965282						9.696648		2.541762	8	320	406	6	3				54.2835	3	0
22305795010478	43300162010478	204663422010854	204665042010854	205196930010854	204680654010854		1	8	2001	1	52	2001	9	6	4.3	1	1	1	1	2	3	1	131	2	2.30	17	60	8.1208	2	74.965282						8.707712		2.302387	8	320	406	6	3				54.2835	3	0
22305795010478	43300162010478	204663422010854	204665042010854	205196930010854	204680655010854		1	8	2001	1	52	2001	9	6	4.3	1	1	1	1	2	4	1	827	28	1.20	13	85	11.5614	3	74.965282						3.060401		0.834262	8	320	406	6	3				54.2835	3	0
22305795010478	43300162010478	204663422010854	204665043010854	205196931010854	204680656010854		1	8	2001	1	52	2001	9	6	4.3	1	1	1	1	3	1	1	131	2	1.80	12	95	8.1208	2	74.965282						4.651014		1.308062	0	0	406	6	3				54.2835	3	0
22305795010478	43300162010478	204663422010854	204665043010854	205196931010854	204680657010854		1	8	2001	1	52	2001	9	6	4.3	1	1	1	1	3	2	1	131	2	2.30	13	92	8.1208	2	74.965282						8.707712		2.302387	0	0	406	6	3				54.2835	3	0
81634292010478	22305795010478	209217920010854	209219447010854	212932178010854	209232617010854	204680649010854	1	9	2006	1	52	2006	10	24	5.1	1	1	1	1	1	1	2	345	43	1.75	18				74.965282									8	290	161	11	5				30.1336	4	0
81634292010478	22305795010478	209217920010854	209219447010854	212932178010854	209232618010854	204680650010854	1	9	2006	1	52	2006	10	24	5.1	1	1	1	1	1	2	1	131	2	7.00	34	50	1.1629	3	6.018046	2.745559	2.745559	89.906822	16.773232	7.198014			26.563081	8	290	161	11	5				30.1336	4	0
81634292010478	22305795010478	209217920010854	209219447010854	212932178010854	209232619010854	204680651010854	1	9	2006	1	52	2006	10	24	5.1	1	1	1	1	1	3	1	762	41	2.00	20	35	1.8023	4	74.965282						7.839503		1.793105	8	290	161	11	5				30.1336	4	0
81634292010478	22305795010478	209217920010854	209219447010854	212932178010854	209232620010854		1	9	2006	1	52	2006	10	24	5.1	1	1	1	1	1	4	1	131	2	5.10	38	40	0.6745	3	6.018046	1.295452	1.295452	42.421224	8.829702	4.039218			13.169546	8	290	161	11	5				30.1336	4	0
81634292010478	22305795010478	209217920010854	209219447010854	212932178010854	209232621010854		1	9	2006	1	52	2006	10	24	5.1	1	1	1	1	1	5	1	131	2	5.40	36	40	0.7442	3	6.018046	1.426805	1.426805	46.722545	9.514106	4.308009			14.358664	8	290	161	11	5				30.1336	4	0
81634292010478	22305795010478	209217920010854	209219447010854	212932178010854	209232622010854		1	9	2006	1	52	2006	10	24	5.1	1	1	1	1	1	6	1	131	2	5.70	30	35	0.8167	3	6.018046	1.266177	1.266177	41.462576	8.277028	3.709876			12.627185	8	290	161	11	5				30.1336	4	0
81634292010478	22305795010478	209217920010854	209219447010854	212932178010854	209232623010854		1	9	2006	1	52	2006	10	24	5.1	1	1	1	1	1	7	1	131	2	7.20	38	45	1.2206	3	6.018046	3.395948	3.395948	111.204637	20.574345	8.771367			32.734450	8	290	161	11	5				30.1336	4	0
81634292010478	22305795010478	209217920010854	209219447010854	212932178010854	209232624010854		1	9	2006	1	52	2006	10	24	5.1	1	1	1	1	1	8	1	345	43	5.30	41	35	0.4604	4	6.018046	1.767811	1.767811	66.225232	30.983365	8.544834			21.266013	8	290	161	11	5				30.1336	4	0
81634292010478	22305795010478	209217920010854	209219448010854	212932179010854	209232625010854	204680652010854	1	9	2006	1	52	2006	10	24	5.1	1	1	1	1	2	1	1	812	28	7.20	33	55	1.6817	3	6.018046	2.791801	2.791801	116.649933	44.790863	8.865071			33.605238	8	320	161	11	5				30.1336	4	0
81634292010478	22305795010478	209217920010854	209219448010854	212932179010854	209232626010854	204680653010854	1	9	2006	1	52	2006	10	24	5.1	1	1	1	1	2	2	1	131	2	4.40	32	35	6.5179	3	74.965282						43.881958		10.584817	8	320	161	11	5				30.1336	4	0
81634292010478	22305795010478	209217920010854	209219448010854	212932179010854	209232627010854	204680654010854	1	9	2006	1	52	2006	10	24	5.1	1	1	1	1	2	3	1	131	2	3.50	29	30	2.1985	4	74.965282						24.906887		6.156030	8	320	161	11	5				30.1336	4	0
81634292010478	22305795010478	209217920010854	209219448010854	212932179010854	209232628010854	204680655010854	1	9	2006	1	52	2006	10	24	5.1	1	1	1	1	2	4	1	827	28	1.50	21	45	0.1624	5	74.965282						5.490359		1.361280	8	320	161	11	5				30.1336	4	0
81634292010478	22305795010478	209217920010854	209219448010854	212932179010854	209232629010854		1	9	2006	1	52	2006	10	24	5.1	1	1	1	1	2	5	1	131	2	6.10	38	55	0.9178	3	6.018046	2.206236	2.206236	72.246004	14.084474	6.228166			21.767890	8	320	161	11	5				30.1336	4	0
81634292010478	22305795010478	209217920010854	209219448010854	212932179010854	209232630010854		1	9	2006	1	52	2006	10	24	5.1	1	1	1	1	2	6	1	131	2	6.50	37	45	1.0237	3	6.018046	2.525674	2.525674	82.706408	15.789047	6.888968			24.686840	8	320	161	11	5				30.1336	4	0
81634292010478	22305795010478	209217920010854	209219448010854	212932179010854	209232631010854		1	9	2006	1	52	2006	10	24	5.1	1	1	1	1	2	7	1	131	2	6.10	38	40	0.9178	3	6.018046	2.206236	2.206236	72.246004	14.084474	6.228166			21.767890	8	320	161	11	5				30.1336	4	0
81634292010478	22305795010478	209217920010854	209219448010854	212932179010854	209232632010854		1	9	2006	1	52	2006	10	24	5.1	1	1	1	1	2	8	1	131	2	6.10	37	45	0.9178	3	6.018046	2.126607	2.126607	69.638451	13.576128	6.003375			20.982228	8	320	161	11	5				30.1336	4	0
81634292010478	22305795010478	209217920010854	209219448010854	212932179010854	209232633010854		1	9	2006	1	52	2006	10	24	5.1	1	1	1	1	2	9	1	131	2	5.90	43	50	0.8666	2	6.018046	2.383535	2.383535	78.051885	15.392021	6.852403			23.639107	8	320	161	11	5				30.1336	4	0
81634292010478	22305795010478	209217920010854	209219449010854	212932180010854	209232634010854	204680656010854	1	9	2006	1	52	2006	10	24	5.1	1	1	1	1	3	1	1	131	2	6.30	23	55	0.4851	4	6.018046	1.133861	1.133861	37.129721	7.160737	3.145289			11.133237	0	0	161	11	5				30.1336	4	0
81634292010478	22305795010478	209217920010854	209219449010854	212932180010854	209232635010854	204680657010854	1	9	2006	1	52	2006	10	24	5.1	1	1	1	1	3	2	1	131	2	7.20	29	60	1.2206	3	6.018046	2.397509	2.397509	78.509482	14.525304	6.192507			23.110230	0	0	161	11	5				30.1336	4	0
81634292010478	22305795010478	209217920010854	209219449010854	212932180010854	209232636010854		1	9	2006	1	52	2006	10	24	5.1	1	1	1	1	3	3	1	131	2	5.20	30	55	0.6974	3	6.018046	0.916287	0.916287	30.004983	6.198334	2.825812			9.282350	0	0	161	11	5				30.1336	4	0
81634292010478	22305795010478	209217920010854	209219449010854	212932180010854	209232637010854		1	9	2006	1	52	2006	10	24	5.1	1	1	1	1	3	4	1	131	2	5.50	31	55	0.7680	3	6.018046	1.187104	1.187104	38.873230	7.861833	3.547772			11.909076	0	0	161	11	5				30.1336	4	0
81634292010478	22305795010478	209217920010854	209219449010854	212932180010854	209232638010854		1	9	2006	1	52	2006	10	24	5.1	1	1	1	1	3	5	1	131	2	5.50	29	50	0.7680	3	6.018046	1.057634	1.057634	34.633571	7.004392	3.160839			10.610228	0	0	161	11	5				30.1336	4	0
81634292010478	22305795010478	209217920010854	209219449010854	212932180010854	209232639010854		1	9	2006	1	52	2006	10	24	5.1	1	1	1	1	3	6	1	131	2	7.10	35	50	1.1916	3	6.018046	2.956028	2.956028	96.798897	17.982876	7.691761			28.545858	0	0	161	11	5				30.1336	4	0
81634292010478	22305795010478	209217920010854	209219450010854	212932181010854	209232640010854		1	9	2006	1	52	2006	10	24	5.1	1	1	1	1	4	1	1	131	2	5.20	29	50	0.6974	3	6.018046	0.858421	0.858421	28.110088	5.806893	2.647354			8.696145	15	270	161	11	5				30.1336	4	0
81634292010478	22305795010478	209217920010854	209219450010854	212932181010854	209232641010854		1	9	2006	1	52	2006	10	24	5.1	1	1	1	1	4	2	1	131	2	7.90	30	70	1.4318	3	6.018046	3.187041	3.187041	104.363711	18.815018	7.841295			30.370919	15	270	161	11	5				30.1336	4	0
81634292010478	22305795010478	209217920010854	209219450010854	212932181010854	209232642010854		1	9	2006	1	52	2006	10	24	5.1	1	1	1	1	4	3	1	131	2	7.00	29	70	1.1629	3	6.018046	2.221259	2.221259	72.737951	13.570166	5.823460			21.490517	15	270	161	11	5				30.1336	4	0
81634292010478	22305795010478	209217920010854	209219450010854	212932181010854	209232643010854		1	9	2006	1	52	2006	10	24	5.1	1	1	1	1	4	4	1	131	2	5.20	28	60	0.6974	3	6.018046	0.800556	0.800556	26.215225	5.415458	2.468900			8.109949	15	270	161	11	5				30.1336	4	0
81634292010478	22305795010478	209217920010854	209219450010854	212932181010854	209232644010854		1	9	2006	1	52	2006	10	24	5.1	1	1	1	1	4	5	1	131	2	5.70	29	55	0.8167	3	6.018046	1.196648	1.196648	39.185761	7.822515	3.506157			11.933794	15	270	161	11	5				30.1336	4	0
81634292010478	22305795010478	209217920010854	209219450010854	212932181010854	209232645010854		1	9	2006	1	52	2006	10	24	5.1	1	1	1	1	4	6	1	131	2	5.80	35	50	0.8415	3	6.018046	1.699955	1.699955	55.667189	11.043906	4.933301			16.905482	15	270	161	11	5				30.1336	4	0
81634292010478	22305795010478	209217920010854	209219450010854	212932181010854	209232646010854		1	9	2006	1	52	2006	10	24	5.1	1	1	1	1	4	7	1	131	2	5.20	30	50	0.6974	3	6.018046	0.916287	0.916287	30.004983	6.198334	2.825812			9.282350	15	270	161	11	5				30.1336	4	0
81634292010478	22305795010478	209217920010854	209219450010854	212932181010854	209232647010854		1	9	2006	1	52	2006	10	24	5.1	1	1	1	1	4	8	1	131	2	5.10	26	65	0.6745	3	6.018046	0.627515	0.627515	20.548777	4.277094	1.956591			6.379308	15	270	161	11	5				30.1336	4	0
22349785010478	43251152010478	204803728010854	204805558010854	205216337010854	204821830010854	205376837010854	1	8	2004	7	29	2004	8	10	5	1	1	1	1	1	1	1	802	25	17.00	71	60	6.8221	3	6.018046	38.724154	38.724154	1666.340620	352.252002	82.771718			402.493475	15	50	503	22	5				49.2408	3	0
22349785010478	43251152010478	204803728010854	204805558010854	205216337010854	204821831010854		1	8	2004	7	29	2004	8	10	5	1	1	1	1	1	2	1	131	2	5.10	36	30	0.3373	4	6.018046	1.184129	1.184129	38.775810	8.070933	3.692113			12.037838	15	50	503	22	5				49.2408	3	0
22349785010478	43251152010478	204803728010854	204805558010854	205216337010854	204821832010854		1	8	2004	7	29	2004	8	10	5	1	1	1	1	1	3	1	611	34	1.20	11	20	0.0452	5	74.965282						1.944758		0.530139	15	50	503	22	5				49.2408	3	0
22349785010478	43251152010478	204803728010854	204805558010854	205216337010854	204821833010854		1	8	2004	7	29	2004	8	10	5	1	1	1	1	1	4	1	711	43	3.50	35	30	2.8159	4	74.965282						34.108905		7.124336	15	50	503	22	5				49.2408	3	0
22349785010478	43251152010478	204803728010854	204805559010854	205216338010854	204821834010854	205376838010854	1	8	2004	7	29	2004	8	10	5	1	1	1	1	2	1	1	693	35	20.40	106	30	3.6299	4	6.018046	78.638330	78.638330	2559.507783	494.044084	116.196798			604.953725	0	0	503	22	5				49.2408	3	0
22349785010478	43251152010478	204803728010854	204805559010854	205216338010854	204821835010854	205376839010854	1	8	2004	7	29	2004	8	10	5	1	1	1	1	2	2	1	409	29	20.30	112	50	9.1097	3	6.018046	86.161108	86.161108	3957.069510	754.906227	190.732824			935.775735	0	0	503	22	5				49.2408	3	0
22349785010478	43251152010478	204803728010854	204805559010854	205216338010854	204821836010854	205376840010854	1	8	2004	7	29	2004	8	10	5	1	1	1	1	2	3	1	711	43	7.00	38	30	0.6528	4	6.018046	3.075180	3.044428	112.083661	41.294428	11.441255			32.571279	0	0	503	22	5				49.2408	3	0
22349785010478	43251152010478	204803728010854	204805559010854	205216338010854	204821837010854	205376841010854	1	8	2004	7	29	2004	8	10	5	1	1	1	1	2	4	1	131	2	12.70	76	35	3.2397	3	6.018046	25.169374	25.169374	824.203167	134.689860	48.783808			229.404377	0	0	503	22	5				49.2408	3	0
22349785010478	43251152010478	204803728010854	204805559010854	205216338010854	204821838010854	205376842010854	1	8	2004	7	29	2004	8	10	5	1	1	1	1	2	5	1	131	2	12.00	84	35	2.9387	3	6.018046	24.827956	24.827956	813.023000	134.062185	49.475522			227.262357	0	0	503	22	5				49.2408	3	0
22349785010478	43251152010478	204803728010854	204805559010854	205216338010854	204821840010854		1	8	2004	7	29	2004	8	10	5	1	1	1	1	2	7	1	611	34	1.80	20	40	0.0965	5	74.965282						5.655727		1.327261	0	0	503	22	5				49.2408	3	0
22349785010478	43251152010478	204803728010854	204805559010854	205216338010854	204821841010854		1	8	2004	7	29	2004	8	10	5	1	1	1	1	2	8	1	812	28	1.20	14	20	0.1129	5	74.965282						3.060401		0.834262	0	0	503	22	5				49.2408	3	0
22349785010478	43251152010478	204803728010854	204805559010854	205216338010854	204821842010854		1	8	2004	7	29	2004	8	10	5	1	1	1	1	2	9	1	611	34	1.30	21	45	0.2626	4	74.965282						2.415518		0.633545	0	0	503	22	5				49.2408	3	0
22349785010478	43251152010478	204803728010854	204805559010854	205216338010854	204821843010854		1	8	2004	7	29	2004	8	10	5	1	1	1	1	2	10	1	491	42	1.20	14	50	0.5474	4	74.965282						2.420945		0.659947	0	0	503	22	5				49.2408	3	0
22349785010478	43251152010478	204803728010854	204805560010854	205216339010854	204821844010854	205376844010854	1	8	2004	7	29	2004	8	10	5	1	1	1	1	3	1	1	802	25	16.80	92	50	6.6918	3	6.018046	48.964664	48.964664	2107.000415	448.162723	105.339144			509.721243	13	40	503	22	5				49.2408	3	0
22349785010478	43251152010478	204803728010854	204805560010854	205216339010854	204821846010854		1	8	2004	7	29	2004	8	10	5	1	1	1	1	3	3	1	802	25	1.20	18	30	0.5646	4	74.965282						3.021005		0.823523	13	40	503	22	5				49.2408	3	0
22349785010478	43251152010478	204803728010854	204805561010854	205216340010854	204821847010854	205376846010854	1	8	2004	7	29	2004	8	10	5	1	1	1	1	4	1	1	611	34	6.00	45	30	0.7363	3	6.018046	2.289298	2.289298	74.711698	32.377772	7.597158			22.869376	15	345	503	22	5				49.2408	3	0
22349785010478	43251152010478	204803728010854	204805561010854	205216340010854	204821848010854	205376847010854	1	8	2004	7	29	2004	8	10	5	1	1	1	1	4	2	1	611	34	6.50	54	30	0.8552	3	6.018046	3.606345	3.606345	117.693790	47.604801	11.242234			35.032772	15	345	503	22	5				49.2408	3	0
22349785010478	43251152010478	204803728010854	204805561010854	205216340010854	204821849010854	205376848010854	1	8	2004	7	29	2004	8	10	5	1	1	1	1	4	3	1	827	28	9.00	60	30	2.4194	3	6.018046	9.386273	9.386273	386.095704	123.245908	26.589157			104.656395	15	345	503	22	5				49.2408	3	0
22349785010478	43251152010478	204803728010854	204805561010854	205216340010854	204821850010854	205376849010854	1	8	2004	7	29	2004	8	10	5	1	1	1	1	4	4	1	827	28	6.10	50	30	0.6417	4	6.018046	3.429266	3.429266	141.059702	61.718958	12.693843			42.922244	15	345	503	22	5				49.2408	3	0
22349785010478	43251152010478	204803728010854	204805561010854	205216340010854	204821851010854	205376850010854	1	8	2004	7	29	2004	8	10	5	1	1	1	1	4	5	1	827	28	9.20	70	30	2.5076	3	6.018046	11.500966	11.155937	458.889205	144.122876	31.160519			123.729558	15	345	503	22	5				49.2408	3	0
22349785010478	43251152010478	204803728010854	204805561010854	205216340010854	204821852010854	205376851010854	1	8	2004	7	29	2004	8	10	5	1	1	1	1	4	6	1	827	28	10.90	74	35	3.3059	3	6.018046	17.195106	17.023155	700.231820	195.139313	42.788706			181.889068	15	345	503	22	5				49.2408	3	0
22349785010478	43251152010478	204803728010854	204805561010854	205216340010854	204821853010854	205376852010854	1	8	2004	7	29	2004	8	10	5	1	1	1	1	4	7	1	131	2	6.50	55	30	1.0237	3	6.018046	4.153144	4.153144	135.999983	25.963045	11.328016			40.594313	15	345	503	22	5				49.2408	3	0
22349785010478	43251152010478	204803728010854	204805561010854	205216340010854	204821854010854	205376853010854	1	8	2004	7	29	2004	8	10	5	1	1	1	1	4	8	1	131	2	6.50	53	30	1.0237	3	6.018046	3.972314	3.972314	130.078475	24.832601	10.834789			38.826816	15	345	503	22	5				49.2408	3	0
22349785010478	43251152010478	204803728010854	204805561010854	205216340010854	204821855010854	205376854010854	1	8	2004	7	29	2004	8	10	5	1	1	1	1	4	9	1	131	2	6.80	50	20	0.5532	4	6.018046	4.127999	3.508799	114.900086	21.625796	9.341964			34.080351	15	345	503	22	5				49.2408	3	0
22349785010478	43251152010478	204803728010854	204805561010854	205216340010854	204821858010854		1	8	2004	7	29	2004	8	10	5	1	1	1	1	4	12	1	131	2	6.10	53	30	0.9178	3	6.018046	3.400677	3.400677	111.359494	21.709712	9.600053			33.552876	15	345	503	22	5				49.2408	3	0
22349785010478	43251152010478	204803728010854	204805561010854	205216340010854	204821859010854		1	8	2004	7	29	2004	8	10	5	1	1	1	1	4	13	1	131	2	5.70	51	30	0.8167	3	6.018046	2.726278	2.726278	89.275441	17.821741	7.987946			27.188313	15	345	503	22	5				49.2408	3	0
22349785010478	43251152010478	204803728010854	204805561010854	205216340010854	204821860010854		1	8	2004	7	29	2004	8	10	5	1	1	1	1	4	14	1	131	2	5.70	51	20	0.4084	4	6.018046	2.726278	2.508176	82.133414	16.396003	7.348911			25.013251	15	345	503	22	5				49.2408	3	0
22349785010478	43251152010478	204803728010854	204805561010854	205216340010854	204821861010854		1	8	2004	7	29	2004	8	10	5	1	1	1	1	4	15	1	131	2	5.00	50	20	0.3260	4	6.018046	1.855319	1.836766	60.147239	12.617524	5.791758			18.740760	15	345	503	22	5				49.2408	3	0
22349785010478	43251152010478	204803728010854	204805561010854	205216340010854	204821862010854		1	8	2004	7	29	2004	8	10	5	1	1	1	1	4	16	1	131	2	5.70	51	30	0.4084	4	6.018046	2.726278	2.726278	89.275441	17.821741	7.987946			27.188313	15	345	503	22	5				49.2408	3	0
22349785010478	43251152010478	204803728010854	204805561010854	205216340010854	204821863010854		1	8	2004	7	29	2004	8	10	5	1	1	1	1	4	17	1	544	36	2.40	25	35	1.3140	4	74.965282						14.710658		3.243509	15	345	503	22	5				49.2408	3	0
22349785010478	43251152010478	204803728010854	204805561010854	205216340010854	204821864010854		1	8	2004	7	29	2004	8	10	5	1	1	1	1	4	18	1	711	43	4.30	30	25	3.8583	4	74.965282						57.094187		11.677608	15	345	503	22	5				49.2408	3	0
22349785010478	43251152010478	204803728010854	204805561010854	205216340010854	204821865010854		1	8	2004	7	29	2004	8	10	5	1	1	1	1	4	19	1	409	29	1.00	11	20	0.0839	5	74.965282						1.756169		0.538433	15	345	503	22	5				49.2408	3	0
236616794010854	22349785010478	257099945010854	257099999010854	259309629010854	257100003010854	204821830010854	1	9	2011	7	29	2011	3	14	6.6	1	1	1	1	1	1	1	802	25	17.80	80	60	7.3531	3	6.018046	47.801170	47.801170	2056.934058	424.706645	99.653935			493.939673	15	50	503	29	5				60.9024	2	0
236616794010854	22349785010478	257099945010854	257099999010854	259309629010854	257100004010854	204821831010854	1	9	2011	7	29	2011	3	14	6.6	1	1	1	1	1	2	1	131	2	5.60	41	33	0.0792	5	6.018046	1.931845	1.931845	63.260722	12.709668	5.715992			19.321908	15	50	503	29	5				60.9024	2	0
236616794010854	22349785010478	257099945010854	257099999010854	259309629010854	257100005010854	204821832010854	1	9	2011	7	29	2011	3	14	6.6	1	1	1	1	1	3	1	611	34	1.20	12	30	0.0452	5	74.965282						1.944758		0.530139	15	50	503	29	5				60.9024	2	0
236616794010854	22349785010478	257099945010854	257099999010854	259309629010854	257100006010854	204821833010854	1	9	2011	7	29	2011	3	14	6.6	1	1	1	1	1	4	1	711	43	4.00	41	35	0.6908	5	74.965282						47.649170		9.812609	15	50	503	29	5				60.9024	2	0
236616794010854	22349785010478	257099945010854	257099999010854	259309629010854	257100007010854		1	9	2011	7	29	2011	3	14	6.6	1	1	1	1	1	5	1	711	43	5.10	38	35	0.0804	5	6.018046	1.454615	1.454615	53.553106	26.069626	7.032827			17.475188	15	50	503	29	5				60.9024	2	0
236616794010854	22349785010478	257099945010854	257100000010854	259309630010854	257100008010854	204821834010854	1	9	2011	7	29	2011	3	14	6.6	1	1	1	1	2	1	1	403	29	21.10	102	40	9.7021	3	6.018046	84.761936	84.761936	3998.593474	744.387894	194.081741			941.689309	4	0	503	29	5				60.9024	2	0
236616794010854	22349785010478	257099945010854	257100000010854	259309630010854	257100009010854	204821835010854	1	9	2011	7	29	2011	3	14	6.6	1	1	1	1	2	2	1	409	29	20.80	112	40	9.4783	3	6.018046	90.497322	90.497322	4156.216209	784.177492	197.782136			980.294369	4	0	503	29	5				60.9024	2	0
236616794010854	22349785010478	257099945010854	257100000010854	259309630010854	257100010010854	204821836010854	1	9	2011	7	29	2011	3	14	6.6	1	1	1	1	2	3	1	711	43	7.10	45	40	0.1334	5	6.018046	3.829145	3.829145	140.973802	51.336444	14.238384			40.786800	4	0	503	29	5				60.9024	2	0
236616794010854	22349785010478	257099945010854	257100000010854	259309630010854	257100011010854	204821837010854	1	9	2011	7	29	2011	3	14	6.6	1	1	1	1	2	4	1	131	2	13.50	84	28	3.5986	3	6.018046	31.597747	31.597747	1034.708418	167.584345	59.451435			286.746804	4	0	503	29	5				60.9024	2	0
236616794010854	22349785010478	257099945010854	257100000010854	259309630010854	257100012010854	204821838010854	1	9	2011	7	29	2011	3	14	6.6	1	1	1	1	2	5	1	131	2	12.70	86	30	3.2397	3	6.018046	28.567755	27.710722	907.422840	148.289475	53.709502			252.567303	4	0	503	29	5				60.9024	2	0
236616794010854	22349785010478	257099945010854	257100000010854	259309630010854	257100013010854	204821840010854	1	9	2011	7	29	2011	3	14	6.6	1	1	1	1	2	7	1	611	34	1.90	24	30	0.5340	4	74.965282						6.496071		1.503807	4	0	503	29	5				60.9024	2	0
236616794010854	22349785010478	257099945010854	257100000010854	259309630010854	257100014010854	204821841010854	1	9	2011	7	29	2011	3	14	6.6	1	1	1	1	2	8	1	812	28	1.20	18	22	0.5646	4	74.965282						3.060401		0.834262	4	0	503	29	5				60.9024	2	0
236616794010854	22349785010478	257099945010854	257100000010854	259309630010854	257100015010854	204821842010854	1	9	2011	7	29	2011	3	14	6.6	1	1	1	1	2	9	1	611	34	2.40	28	30	0.8266	4	74.965282						11.761990		2.593366	4	0	503	29	5				60.9024	2	0
236616794010854	22349785010478	257099945010854	257100000010854	259309630010854	257100016010854	204821843010854	1	9	2011	7	29	2011	3	14	6.6	1	1	1	1	2	10	1	491	42	1.20	17	25	0.5474	4	74.965282						2.420945		0.659947	4	0	503	29	5				60.9024	2	0
236616794010854	22349785010478	257099945010854	257100001010854	259309631010854	257100017010854	204821844010854	1	9	2011	7	29	2011	3	14	6.6	1	1	1	1	3	1	1	802	25	18.20	91	55	7.6243	3	6.018046	56.816973	56.816973	2444.893438	499.231064	117.038398			585.499043	13	40	503	29	5				60.9024	2	0
236616794010854	22349785010478	257099945010854	257100001010854	259309631010854	257100018010854	204821846010854	1	9	2011	7	29	2011	3	14	6.6	1	1	1	1	3	3	1	802	25	1.60	22	40	0.9024	4	74.965282						6.391707		1.551438	13	40	503	29	5				60.9024	2	0
236616794010854	22349785010478	257099945010854	257100001010854	259309631010854	257100019010854		1	9	2011	7	29	2011	3	14	6.6	1	1	1	1	3	4	1	762	41	1.10	18	30	0.9171	4	74.965282						1.616887		0.463312	13	40	503	29	5				60.9024	2	0
236616794010854	22349785010478	257099945010854	257100002010854	259309632010854	257100020010854	204821847010854	1	9	2011	7	29	2011	3	14	6.6	1	1	1	1	4	1	1	611	34	6.20	59	30	0.7829	3	6.018046	3.579386	3.579386	116.813978	49.199639	11.575297			35.340316	15	345	503	29	5				60.9024	2	0
236616794010854	22349785010478	257099945010854	257100002010854	259309632010854	257100021010854	204821848010854	1	9	2011	7	29	2011	3	14	6.6	1	1	1	1	4	2	1	611	34	6.90	57	30	0.4781	4	6.018046	4.466994	4.466994	145.781243	56.089236	13.305854			42.555945	15	345	503	29	5				60.9024	2	0
236616794010854	22349785010478	257099945010854	257100002010854	259309632010854	257100022010854	204821849010854	1	9	2011	7	29	2011	3	14	6.6	1	1	1	1	4	3	1	827	28	9.30	64	30	2.5522	3	6.018046	10.727538	10.727538	441.267406	137.494420	29.758254			118.672960	15	345	503	29	5				60.9024	2	0
236616794010854	22349785010478	257099945010854	257100002010854	259309632010854	257100023010854	204821850010854	1	9	2011	7	29	2011	3	14	6.6	1	1	1	1	4	4	1	827	28	6.20	48	20	0.1318	5	6.018046	3.398721	3.398721	139.803262	60.304590	12.431006			42.295379	15	345	503	29	5				60.9024	2	0
236616794010854	22349785010478	257099945010854	257100002010854	259309632010854	257100024010854	204821851010854	1	9	2011	7	29	2011	3	14	6.6	1	1	1	1	4	5	1	827	28	9.60	64	33	2.6877	3	6.018046	11.448218	11.448218	470.911915	143.389857	31.125660			125.713218	15	345	503	29	5				60.9024	2	0
236616794010854	22349785010478	257099945010854	257100002010854	259309632010854	257100025010854	204821852010854	1	9	2011	7	29	2011	3	14	6.6	1	1	1	1	4	6	2	827	28	11.10	75				6.018046	17.782868	0.000000	368.257490	11.505750	42.740367			183.026391	15	345	503	29	5				60.9024	2	0
236616794010854	22349785010478	257099945010854	257100002010854	259309632010854	257100026010854	204821853010854	1	9	2011	7	29	2011	3	14	6.6	1	1	1	1	4	7	1	131	2	7.70	58	23	1.3700	3	6.018046	6.539394	6.539394	214.140775	38.874096	16.305642			62.508149	15	345	503	29	5				60.9024	2	0
236616794010854	22349785010478	257099945010854	257100002010854	259309632010854	257100028010854	204821854010854	1	9	2011	7	29	2011	3	14	6.6	1	1	1	1	4	8	1	131	2	6.90	58	30	1.1344	3	6.018046	5.089672	5.089672	166.667784	31.229337	13.445963			49.337157	15	345	503	29	5				60.9024	2	0
236616794010854	22349785010478	257099945010854	257100002010854	259309632010854	257100029010854	204821855010854	1	9	2011	7	29	2011	3	14	6.6	1	1	1	1	4	9	2	131	2	6.20	47				6.018046	3.046614	0.000000	67.567318	2.798250	8.423746			29.630130	15	345	503	29	5				60.9024	2	0
236616794010854	22349785010478	257099945010854	257100002010854	259309632010854	257100030010854	204821858010854	1	9	2011	7	29	2011	3	14	6.6	1	1	1	1	4	12	1	131	2	7.10	59	25	0.5958	4	6.018046	5.545086	5.545086	181.580894	33.733304	14.428644			53.547949	15	345	503	29	5				60.9024	2	0
236616794010854	22349785010478	257099945010854	257100002010854	259309632010854	257100031010854	204821859010854	1	9	2011	7	29	2011	3	14	6.6	1	1	1	1	4	13	1	131	2	6.90	63	25	1.1344	3	6.018046	5.599099	5.599099	183.349619	34.355092	14.791774			54.275329	15	345	503	29	5				60.9024	2	0
236616794010854	22349785010478	257099945010854	257100002010854	259309632010854	257100032010854	204821860010854	1	9	2011	7	29	2011	3	14	6.6	1	1	1	1	4	14	1	131	2	6.70	57	20	1.0785	3	6.018046	4.656001	4.656001	152.466675	28.828564	12.494811			45.315375	15	345	503	29	5				60.9024	2	0
236616794010854	22349785010478	257099945010854	257100002010854	259309632010854	257100033010854	204821861010854	1	9	2011	7	29	2011	3	14	6.6	1	1	1	1	4	15	1	131	2	5.60	59	23	0.7922	3	6.018046	3.139833	3.139833	102.817825	20.657059	9.290217			31.403950	15	345	503	29	5				60.9024	2	0
236616794010854	22349785010478	257099945010854	257100002010854	259309632010854	257100034010854	204821862010854	1	9	2011	7	29	2011	3	14	6.6	1	1	1	1	4	16	1	131	2	6.40	49	22	0.4984	4	6.018046	3.475385	3.475385	113.805903	21.835273	9.558893			34.045714	15	345	503	29	5				60.9024	2	0
236616794010854	22349785010478	257099945010854	257100002010854	259309632010854	257100035010854	204821863010854	1	9	2011	7	29	2011	3	14	6.6	1	1	1	1	4	17	1	544	36	2.70	26	33	0.3272	5	74.965282						19.802120		4.281471	15	345	503	29	5				60.9024	2	0
236616794010854	22349785010478	257099945010854	257100002010854	259309632010854	257100036010854	204821864010854	1	9	2011	7	29	2011	3	14	6.6	1	1	1	1	4	18	1	711	43	4.20	32	33	0.7444	5	74.965282						53.832629		11.034360	15	345	503	29	5				60.9024	2	0
236616794010854	22349785010478	257099945010854	257100002010854	259309632010854	257100037010854	204821865010854	1	9	2011	7	29	2011	3	14	6.6	1	1	1	1	4	19	1	409	29	1.00	12	33	0.4194	4	74.965282						1.756169		0.538433	15	345	503	29	5				60.9024	2	0
236616794010854	22349785010478	257099945010854	257100002010854	259309632010854	257100038010854		1	9	2011	7	29	2011	3	14	6.6	1	1	1	1	4	20	1	131	2	5.20	58	20	0.6974	3	6.018046	2.536524	2.536524	83.061705	17.158623	7.822592			25.695993	15	345	503	29	5				60.9024	2	0
236616794010854	22349785010478	257099945010854	257100002010854	259309632010854	257100039010854		1	9	2011	7	29	2011	3	14	6.6	1	1	1	1	4	21	1	131	2	5.10	58	20	0.6745	3	6.018046	2.408680	2.408680	78.875290	16.417380	7.510261			24.486605	15	345	503	29	5				60.9024	2	0
236616794010854	22349785010478	257099945010854	257100002010854	259309632010854	257100040010854		1	9	2011	7	29	2011	3	14	6.6	1	1	1	1	4	22	1	403	29	1.20	13	33	0.1129	5	74.965282						2.918080		0.795466	15	345	503	29	5				60.9024	2	0
22304805010478	43275495010478	204663596010854	204665557010854	205196230010854	204684266010854		1	8	2001	13	30	2001	7	24	1.3	1	1	1	1	1	6	1	611	34	5.50	31	95	0.6257	2	6.018046	0.930938	0.930938	30.381348	14.227725	3.313971			9.611586	0	0	406	10	5				61.0153	2	0
22304805010478	43275495010478	204663596010854	204665557010854	205196230010854	204684267010854		1	8	2001	13	30	2001	7	24	1.3	1	1	1	1	1	7	1	611	34	2.10	25	65	6.5222	3	74.965282						8.384392		1.897342	0	0	406	10	5				61.0153	2	0
22304805010478	43275495010478	204663596010854	204665557010854	205196230010854	204684268010854		1	8	2001	13	30	2001	7	24	1.3	1	1	1	1	1	8	1	611	34	2.50	27	65	6.5222	3	74.965282						13.039829		2.854748	0	0	406	10	5				61.0153	2	0
22304805010478	43275495010478	204663596010854	204665558010854	205196231010854	204684269010854	205382217010854	1	8	2001	13	30	2001	7	24	1.3	1	1	1	1	2	1	1	611	34	6.00	36	90	0.7363	2	6.018046	1.644214	1.644214	53.659253	23.254284	5.456412			16.425187	0	0	406	10	5				61.0153	2	0
22304805010478	43275495010478	204663596010854	204665558010854	205196231010854	204684270010854		1	8	2001	13	30	2001	7	24	1.3	1	1	1	1	2	2	1	611	34	2.00	20	90	6.5222	2	74.965282						7.405030		1.693729	0	0	406	10	5				61.0153	2	0
22304805010478	43275495010478	204663596010854	204665559010854	205196232010854	204684271010854	205382218010854	1	8	2001	13	30	2001	7	24	1.3	1	1	1	1	3	1	1	131	2	6.90	35	70	1.1344	3	6.018046	2.746308	2.746308	89.931349	16.850866	7.255233			26.621564	0	0	406	10	5				61.0153	2	0
22304805010478	43275495010478	204663596010854	204665559010854	205196232010854	204684272010854	205382219010854	1	8	2001	13	30	2001	7	24	1.3	1	1	1	1	3	2	1	131	2	6.50	35	80	1.0237	3	6.018046	2.344844	2.344844	76.784899	14.658603	6.395740			22.919343	0	0	406	10	5				61.0153	2	0
22304805010478	43275495010478	204663596010854	204665559010854	205196232010854	204684273010854	205382220010854	1	8	2001	13	30	2001	7	24	1.3	1	1	1	1	3	3	1	131	2	8.90	34	80	1.7576	2	6.018046	4.943639	4.943639	161.885747	28.326615	11.439177			46.490924	0	0	406	10	5				61.0153	2	0
22304805010478	43275495010478	204663596010854	204665559010854	205196232010854	204684274010854	205382221010854	1	8	2001	13	30	2001	7	24	1.3	1	1	1	1	3	4	1	131	2	6.70	34	80	1.0785	3	6.018046	2.446515	2.446515	80.114246	15.148089	6.565450			23.811152	0	0	406	10	5				61.0153	2	0
22304805010478	43275495010478	204663596010854	204665559010854	205196232010854	204684275010854	205382222010854	1	8	2001	13	30	2001	7	24	1.3	1	1	1	1	3	5	1	131	2	7.90	36	80	1.4318	3	6.018046	3.988385	3.988385	130.604740	23.545833	9.812897			38.007330	0	0	406	10	5				61.0153	2	0
22304805010478	43275495010478	204663596010854	204665559010854	205196232010854	204684276010854		1	8	2001	13	30	2001	7	24	1.3	1	1	1	1	3	6	1	611	34	2.10	20	75	3.2611	4	74.965282						8.384392		1.897342	0	0	406	10	5				61.0153	2	0
22304805010478	43275495010478	204663596010854	204665559010854	205196232010854	204684277010854		1	8	2001	13	30	2001	7	24	1.3	1	1	1	1	3	7	1	131	2	2.10	17	35	0.8121	5	74.965282						6.911165		1.864926	0	0	406	10	5				61.0153	2	0
22304805010478	43275495010478	204663596010854	204665559010854	205196232010854	204684278010854		1	8	2001	13	30	2001	7	24	1.3	1	1	1	1	3	8	1	131	2	1.00	13	45	0.8121	5	74.965282						0.899831		0.351015	0	0	406	10	5				61.0153	2	0
22304805010478	43275495010478	204663596010854	204665559010854	205196232010854	204684279010854		1	8	2001	13	30	2001	7	24	1.3	1	1	1	1	3	9	1	131	2	4.90	30	70	8.1208	3	74.965282						57.221559		13.673392	0	0	406	10	5				61.0153	2	0
22304805010478	43275495010478	204663596010854	204665560010854	205196233010854	204684280010854	205382223010854	1	8	2001	13	30	2001	7	24	1.3	1	1	1	1	4	1	1	131	2	9.60	36	70	2.0020	2	6.018046	6.332204	6.332204	207.356075	35.669136	14.099946			59.096858	0	0	406	10	5				61.0153	2	0
22304805010478	43275495010478	204663596010854	204665560010854	205196233010854	204684281010854	205382224010854	1	8	2001	13	30	2001	7	24	1.3	1	1	1	1	4	2	1	131	2	6.50	35	70	0.5119	4	6.018046	2.344844	2.344844	76.784899	14.658603	6.395740			22.919343	0	0	406	10	5				61.0153	2	0
22304805010478	43275495010478	204663596010854	204665560010854	205196233010854	204684282010854	205382225010854	1	8	2001	13	30	2001	7	24	1.3	1	1	1	1	4	3	1	131	2	7.60	32	75	1.3396	3	6.018046	3.135724	3.135724	102.683271	18.707811	7.872354			30.021169	0	0	406	10	5				61.0153	2	0
22304805010478	43275495010478	204663596010854	204665560010854	205196233010854	204684283010854	205382226010854	1	8	2001	13	30	2001	7	24	1.3	1	1	1	1	4	4	1	131	2	6.50	25	85	1.0237	3	6.018046	1.440694	1.440694	47.177358	9.006382	3.929603			14.081858	0	0	406	10	5				61.0153	2	0
22304805010478	43275495010478	204663596010854	204665560010854	205196233010854	204684286010854		1	8	2001	13	30	2001	7	24	1.3	1	1	1	1	4	7	1	611	34	1.60	17	80	6.5222	3	74.965282						4.173404		1.012997	0	0	406	10	5				61.0153	2	0
22304805010478	43275495010478	204663596010854	204665560010854	205196233010854	204684287010854		1	8	2001	13	30	2001	7	24	1.3	1	1	1	1	4	8	1	611	34	1.70	15	80	6.5222	3	74.965282						4.882146		1.163768	0	0	406	10	5				61.0153	2	0
22304805010478	43275495010478	204663596010854	204665560010854	205196233010854	204684288010854		1	8	2001	13	30	2001	7	24	1.3	1	1	1	1	4	9	1	611	34	1.40	16	85	3.2611	4	74.965282						2.942279		0.748242	0	0	406	10	5				61.0153	2	0
22304805010478	43275495010478	204663596010854	204665560010854	205196233010854	204684289010854		1	8	2001	13	30	2001	7	24	1.3	1	1	1	1	4	10	1	611	34	1.00	14	80	3.2611	4	74.965282						1.159928		0.355629	0	0	406	10	5				61.0153	2	0
81644225010478	22304805010478	209218136010854	209219811010854	212932556010854	209236085010854	204684266010854	1	9	2006	13	30	2006	2	14	4.6	1	1	0.75	1	1	6	1	611	34	8.90	63	90	2.0522	3	6.018046	8.999426	8.999426	293.698067	92.604981	22.301955			79.829428	0	0	508	20	6	71	50	611	31.8801	4	0
81644225010478	22304805010478	209218136010854	209219811010854	212932556010854	209236086010854	204684267010854	1	9	2006	13	30	2006	2	14	4.6	1	1	0.75	1	1	7	1	611	34	4.00	37	50	5.7294	3	74.965282						42.446553		8.741210	0	0	508	20	6	71	50	611	31.8801	4	0
81644225010478	22304805010478	209218136010854	209219811010854	212932556010854	209236087010854	204684268010854	1	9	2006	13	30	2006	2	14	4.6	1	1	0.75	1	1	8	1	611	34	4.30	41	30	6.5591	3	74.965282						50.860307		10.402578	0	0	508	20	6	71	50	611	31.8801	4	0
81644225010478	22304805010478	209218136010854	209219811010854	212932556010854	209236088010854		1	9	2006	13	30	2006	2	14	4.6	1	1	0.75	1	1	9	1	611	34	6.20	45	35	1.0438	3	6.018046	2.507910	2.507910	81.846144	34.471908	8.110275			24.761323	0	0	508	20	6	71	50	611	31.8801	4	0
81644225010478	22304805010478	209218136010854	209219811010854	212932556010854	209236089010854		1	9	2006	13	30	2006	2	14	4.6	1	1	0.75	1	1	10	1	611	34	5.10	36	50	0.3622	4	6.018046	0.928171	0.928171	30.291046	15.205012	3.518606			9.884426	0	0	508	20	6	71	50	611	31.8801	4	0
81644225010478	22304805010478	209218136010854	209219811010854	212932556010854	209236090010854		1	9	2006	13	30	2006	2	14	4.6	1	1	0.75	1	1	11	1	611	34	6.50	44	35	1.1402	3	6.018046	2.765147	2.765147	90.241125	36.500743	8.619926			26.861203	0	0	508	20	6	71	50	611	31.8801	4	0
81644225010478	22304805010478	209218136010854	209219811010854	212932556010854	209236091010854		1	9	2006	13	30	2006	2	14	4.6	1	1	0.75	1	1	12	1	611	34	5.50	40	45	0.8343	3	6.018046	1.472988	1.472988	48.071258	22.511991	5.243571			15.208049	0	0	508	20	6	71	50	611	31.8801	4	0
81644225010478	22304805010478	209218136010854	209219811010854	212932556010854	209236092010854		1	9	2006	13	30	2006	2	14	4.6	1	1	0.75	1	1	13	1	611	34	6.10	46	65	1.0126	3	6.018046	2.471793	2.471793	80.667459	34.457991	8.096271			24.545836	0	0	508	20	6	71	50	611	31.8801	4	0
81644225010478	22304805010478	209218136010854	209219811010854	212932556010854	209236093010854		1	9	2006	13	30	2006	2	14	4.6	1	1	0.75	1	1	14	1	611	34	7.00	45	35	1.3097	3	6.018046	3.454033	3.454033	112.723058	42.858689	10.177832			32.757086	0	0	508	20	6	71	50	611	31.8801	4	0
81644225010478	22304805010478	209218136010854	209219811010854	212932556010854	209236094010854		1	9	2006	13	30	2006	2	14	4.6	1	1	0.75	1	1	15	1	611	34	6.10	43	25	1.0126	3	6.018046	2.249538	2.249538	73.414123	31.359649	7.368283			22.338760	0	0	508	20	6	71	50	611	31.8801	4	0
81644225010478	22304805010478	209218136010854	209219811010854	212932556010854	209236095010854		1	9	2006	13	30	2006	2	14	4.6	1	1	0.75	1	1	16	1	611	34	5.30	43	40	0.7785	3	6.018046	1.468747	1.468747	47.932852	23.218920	5.391011			15.392028	0	0	508	20	6	71	50	611	31.8801	4	0
81644225010478	22304805010478	209218136010854	209219811010854	212932556010854	209236096010854		1	9	2006	13	30	2006	2	14	4.6	1	1	0.75	1	1	17	1	611	34	5.10	43	60	0.7244	3	6.018046	1.290672	1.290672	42.121339	21.143392	4.892813			13.744830	0	0	508	20	6	71	50	611	31.8801	4	0
81644225010478	22304805010478	209218136010854	209219812010854	212932557010854	209236097010854	204684269010854	1	9	2006	13	30	2006	2	14	4.6	1	1	0.75	1	2	1	1	611	34	8.20	57	90	1.7607	3	6.018046	6.694744	6.694744	218.484309	73.263406	17.573939			60.649382	0	0	508	20	6	71	50	611	31.8801	4	0
81644225010478	22304805010478	209218136010854	209219812010854	212932557010854	209236098010854	204684270010854	1	9	2006	13	30	2006	2	14	4.6	1	1	0.75	1	2	2	1	611	34	3.90	37	65	2.7322	4	74.965282						39.841311		8.225436	0	0	508	20	6	71	50	611	31.8801	4	0
81644225010478	22304805010478	209218136010854	209219812010854	212932557010854	209236099010854		1	9	2006	13	30	2006	2	14	4.6	1	1	0.75	1	2	3	1	611	34	7.10	45	80	1.3449	3	6.018046	3.580362	3.580362	116.845830	43.912848	10.438706			33.806050	0	0	508	20	6	71	50	611	31.8801	4	0
81644225010478	22304805010478	209218136010854	209219812010854	212932557010854	209236100010854		1	9	2006	13	30	2006	2	14	4.6	1	1	0.75	1	2	4	1	611	34	7.70	56	70	1.5653	3	6.018046	5.674476	5.674476	185.187659	65.209805	15.584996			52.306790	0	0	508	20	6	71	50	611	31.8801	4	0
81644225010478	22304805010478	209218136010854	209219812010854	212932557010854	209236101010854		1	9	2006	13	30	2006	2	14	4.6	1	1	0.75	1	2	5	1	611	34	7.20	50	80	1.3806	3	6.018046	4.224550	4.224550	137.869034	51.226903	12.189265			39.718168	0	0	508	20	6	71	50	611	31.8801	4	0
81644225010478	22304805010478	209218136010854	209219812010854	212932557010854	209236102010854		1	9	2006	13	30	2006	2	14	4.6	1	1	0.75	1	2	6	1	611	34	5.00	40	85	0.3491	4	6.018046	1.054878	1.054878	34.426155	17.603889	4.066766			11.329714	0	0	508	20	6	71	50	611	31.8801	4	0
81644225010478	22304805010478	209218136010854	209219812010854	212932557010854	209236103010854		1	9	2006	13	30	2006	2	14	4.6	1	1	0.75	1	2	7	1	131	2	5.10	25	50	0.4497	4	6.018046	0.571854	0.571854	18.726087	3.897713	1.783040			5.813459	0	0	508	20	6	71	50	611	31.8801	4	0
81644225010478	22304805010478	209218137010854	209219813010854	212932558010854	209236104010854	204684271010854	1	9	2006	13	30	2006	2	14	4.6	2	1	0.25	1	3	1	1	131	2	9.00	46	25	7.1667	3	6.018046	7.192366	7.192366	235.523173	41.104232	16.548017			67.559830	0	0	161	30	6	58	50	131	14.8079	4	0
81644225010478	22304805010478	209218137010854	209219813010854	212932558010854	209236105010854	204684272010854	1	9	2006	13	30	2006	2	14	4.6	2	1	0.25	1	3	2	1	131	2	9.40	48	20	7.7233	3	6.018046	8.278061	8.278061	271.075637	46.845103	18.630004			77.416596	0	0	161	30	6	58	50	131	14.8079	4	0
81644225010478	22304805010478	209218137010854	209219813010854	212932558010854	209236106010854	204684273010854	1	9	2006	13	30	2006	2	14	4.6	2	1	0.25	1	3	3	1	131	2	12.20	44	75	12.0938	3	6.018046	13.140343	13.140343	430.297246	70.762618	25.973846			120.127063	0	0	161	30	6	58	50	131	14.8079	4	0
81644225010478	22304805010478	209218137010854	209219813010854	212932558010854	209236107010854	204684274010854	1	9	2006	13	30	2006	2	14	4.6	2	1	0.25	1	3	4	1	131	2	9.20	50	45	7.4429	3	6.018046	8.258508	8.258508	270.435349	46.959948	18.789761			77.400174	0	0	161	30	6	58	50	131	14.8079	4	0
81644225010478	22304805010478	209218137010854	209219813010854	212932558010854	209236108010854	204684275010854	1	9	2006	13	30	2006	2	14	4.6	2	1	0.25	1	3	5	2	131	2	10.80	44				6.018046	10.155145	3.148095	70.655669	2.535180	6.608362			29.065521	0	0	161	30	6	58	50	131	14.8079	4	0
81644225010478	22304805010478	209218137010854	209219813010854	212932558010854	209236110010854	204684276010854	1	9	2006	13	30	2006	2	14	4.6	2	1	0.25	1	3	6	1	611	34	3.40	35	30	1.2684	5	74.965282						28.255369		5.921597	0	0	161	30	6	58	50	131	14.8079	4	0
81644225010478	22304805010478	209218137010854	209219813010854	212932558010854	209236112010854	204684277010854	1	9	2006	13	30	2006	2	14	4.6	2	1	0.25	1	3	7	1	131	2	2.00	20	5	0.6717	5	74.965282						6.101109		1.666328	0	0	161	30	6	58	50	131	14.8079	4	0
81644225010478	22304805010478	209218137010854	209219813010854	212932558010854	209236114010854	204684278010854	1	9	2006	13	30	2006	2	14	4.6	2	1	0.25	1	3	8	2	131	2	1.48	13				74.965282									0	0	161	30	6	58	50	131	14.8079	4	0
81644225010478	22304805010478	209218137010854	209219813010854	212932558010854	209236116010854	204684279010854	1	9	2006	13	30	2006	2	14	4.6	2	1	0.25	1	3	9	1	131	2	6.50	46	20	4.0948	3	6.018046	3.339409	3.339409	109.353195	20.876046	9.108492			32.640577	0	0	161	30	6	58	50	131	14.8079	4	0
81644225010478	22304805010478	209218137010854	209219813010854	212932558010854	209236118010854		1	9	2006	13	30	2006	2	14	4.6	2	1	0.25	1	3	10	1	611	34	6.10	46	30	3.0377	3	6.018046	2.471793	2.471793	80.667459	34.457991	8.096271			24.545836	0	0	161	30	6	58	50	131	14.8079	4	0
81644225010478	22304805010478	209218137010854	209219813010854	212932558010854	209236120010854		1	9	2006	13	30	2006	2	14	4.6	2	1	0.25	1	3	11	1	611	34	6.20	45	65	3.1314	3	6.018046	2.507910	2.507910	81.846144	34.471908	8.110275			24.761323	0	0	161	30	6	58	50	131	14.8079	4	0
81644225010478	22304805010478	209218137010854	209219813010854	212932558010854	209236121010854		1	9	2006	13	30	2006	2	14	4.6	2	1	0.25	1	3	12	1	611	34	6.80	47	75	3.7219	3	6.018046	3.390878	3.390878	110.661982	43.095862	10.212474			32.454903	0	0	161	30	6	58	50	131	14.8079	4	0
81644225010478	22304805010478	209218137010854	209219813010854	212932558010854	209236122010854		1	9	2006	13	30	2006	2	14	4.6	2	1	0.25	1	3	13	1	611	34	6.20	52	50	3.1314	3	6.018046	3.043648	3.043648	99.330061	41.835774	9.842786			30.050819	0	0	161	30	6	58	50	131	14.8079	4	0
81644225010478	22304805010478	209218137010854	209219813010854	212932558010854	209236123010854		1	9	2006	13	30	2006	2	14	4.6	2	1	0.25	1	3	14	1	131	2	6.00	36	35	1.7841	4	6.018046	1.953759	1.953759	63.978324	12.543363	5.565397			19.325879	0	0	161	30	6	58	50	131	14.8079	4	0
81644225010478	22304805010478	209218136010854	209219814010854	212932559010854	209236125010854	204684280010854	1	9	2006	13	30	2006	2	14	4.6	1	1	0.75	1	4	1	1	131	2	11.70	50	10	0.3751	5	6.018046	13.763046	10.184654	333.509450	55.226829	20.549437			93.410735	0	0	508	20	6	71	50	611	31.8801	4	0
81644225010478	22304805010478	209218136010854	209219814010854	212932559010854	209236127010854	204684281010854	1	9	2006	13	30	2006	2	14	4.6	1	1	0.75	1	4	2	1	131	2	9.50	50	20	2.6217	3	6.018046	8.849522	8.849522	289.788854	49.962623	19.809768			82.674689	0	0	508	20	6	71	50	611	31.8801	4	0
81644225010478	22304805010478	209218136010854	209219814010854	212932559010854	209236129010854	204684282010854	1	9	2006	13	30	2006	2	14	4.6	1	1	0.75	1	4	3	1	131	2	10.80	45	55	3.2688	3	6.018046	10.400906	10.400906	340.590897	57.212513	21.833188			96.028789	0	0	508	20	6	71	50	611	31.8801	4	0
81644225010478	22304805010478	209218136010854	209219814010854	212932559010854	209236131010854	204684283010854	1	9	2006	13	30	2006	2	14	4.6	1	1	0.75	1	4	4	1	131	2	9.20	37	45	2.4810	3	6.018046	5.940134	5.940134	194.517244	33.777092	13.514995			55.671970	0	0	508	20	6	71	50	611	31.8801	4	0
81644225010478	22304805010478	209218136010854	209219814010854	212932559010854	209236133010854	204684286010854	1	9	2006	13	30	2006	2	14	4.6	1	1	0.75	1	4	7	1	611	34	2.70	29	45	1.3737	4	74.965282						15.832897		3.423275	0	0	508	20	6	71	50	611	31.8801	4	0
81644225010478	22304805010478	209218136010854	209219814010854	212932559010854	209236135010854	204684287010854	1	9	2006	13	30	2006	2	14	4.6	1	1	0.75	1	4	8	1	611	34	3.20	30	35	1.8874	4	74.965282						24.269494		5.124077	0	0	508	20	6	71	50	611	31.8801	4	0
81644225010478	22304805010478	209218136010854	209219814010854	212932559010854	209236136010854	204684288010854	1	9	2006	13	30	2006	2	14	4.6	1	1	0.75	1	4	9	1	611	34	2.20	25	30	0.1873	5	74.965282						9.435891		2.114953	0	0	508	20	6	71	50	611	31.8801	4	0
81644225010478	22304805010478	209218136010854	209219814010854	212932559010854	209236137010854	204684289010854	1	9	2006	13	30	2006	2	14	4.6	1	1	0.75	1	4	10	1	611	34	1.50	26	30	0.0915	5	74.965282						3.527488		0.874605	0	0	508	20	6	71	50	611	31.8801	4	0
81644225010478	22304805010478	209218136010854	209219814010854	212932559010854	209236139010854		1	9	2006	13	30	2006	2	14	4.6	1	1	0.75	1	4	11	1	611	34	5.30	40	35	0.7785	3	6.018046	1.300966	1.300966	42.457286	20.566527	4.775174			13.633734	0	0	508	20	6	71	50	611	31.8801	4	0
81644225010478	22304805010478	209218136010854	209219814010854	212932559010854	209236141010854		1	9	2006	13	30	2006	2	14	4.6	1	1	0.75	1	4	12	1	611	34	1.30	20	70	0.0700	5	74.965282						2.415518		0.633545	0	0	508	20	6	71	50	611	31.8801	4	0
81644225010478	22304805010478	209218136010854	209219814010854	212932559010854	209236143010854		1	9	2006	13	30	2006	2	14	4.6	1	1	0.75	1	4	13	1	611	34	1.10	16	50	0.0512	5	74.965282						1.527278		0.437635	0	0	508	20	6	71	50	611	31.8801	4	0
22333158010478	43267589010478	204757578010854	204759384010854	205200395010854	204775770010854	205380369010854	1	8	2003	13	34	2003	4	1	5.8	1	1	1	1	1	1	1	621	39	12.50	73	35	2.2951	3	6.018046	21.096326	21.096326	616.606792	159.225924	32.676554			156.073060	0	0	705	12	4				34.8401	4	0
22333158010478	43267589010478	204757578010854	204759384010854	205200395010854	204775771010854	205380370010854	1	8	2003	13	34	2003	4	1	5.8	1	1	1	1	1	2	1	391	43	6.40	45	45	0.5692	4	6.018046	3.040306	3.040306	119.008279	45.702863	14.577355			35.610417	0	0	705	12	4				34.8401	4	0
22333158010478	43267589010478	204757578010854	204759384010854	205200395010854	204775772010854	205380371010854	1	8	2003	13	34	2003	4	1	5.8	1	1	1	1	1	3	1	391	43	5.90	45	50	0.5026	4	6.018046	2.526935	2.526935	98.913131	40.781298	12.915990			30.464387	0	0	705	12	4				34.8401	4	0
22333158010478	43267589010478	204757578010854	204759384010854	205200395010854	204775773010854	205380372010854	1	8	2003	13	34	2003	4	1	5.8	1	1	1	1	1	4	1	731	41	20.40	73	50	11.2968	3	6.018046	52.423000	52.423000	1661.767162	317.114332	79.086166			392.767797	0	0	705	12	4				34.8401	4	0
22333158010478	43267589010478	204757578010854	204759384010854	205200395010854	204775774010854	205380373010854	1	8	2003	13	34	2003	4	1	5.8	1	1	1	1	1	5	1	591	42	7.10	40	25	0.1334	5	6.018046	4.164721	4.164721	149.430189	54.821474	14.686895			43.233417	0	0	705	12	4				34.8401	4	0
22333158010478	43267589010478	204757578010854	204759384010854	205200395010854	204775775010854	205380374010854	1	8	2003	13	34	2003	4	1	5.8	1	1	1	1	1	6	1	611	34	10.20	69	40	1.9861	3	6.018046	13.356789	13.356789	435.901480	124.718232	30.166461			114.808640	0	0	705	12	4				34.8401	4	0
22333158010478	43267589010478	204757578010854	204759384010854	205200395010854	204775776010854	205380375010854	1	8	2003	13	34	2003	4	1	5.8	1	1	1	1	1	7	1	611	34	11.10	57	50	2.3263	3	6.018046	13.100738	12.707716	414.718853	112.092335	27.141892			107.333854	0	0	705	12	4				34.8401	4	0
22333158010478	43267589010478	204757578010854	204759384010854	205200395010854	204775779010854	205380378010854	1	8	2003	13	34	2003	4	1	5.8	1	1	1	1	1	10	1	403	29	5.60	41	60	0.5582	4	6.018046	1.735871	1.735871	81.888673	37.489744	9.041921			25.724420	0	0	705	12	4				34.8401	4	0
22333158010478	43267589010478	204757578010854	204759384010854	205200395010854	204775780010854		1	8	2003	13	34	2003	4	1	5.8	1	1	1	1	1	11	1	827	28	9.00	46	60	1.2097	4	6.018046	7.134149	7.134149	293.456656	93.674526	20.209406			79.545344	0	0	705	12	4				34.8401	4	0
22333158010478	43267589010478	204757578010854	204759384010854	205200395010854	204775781010854		1	8	2003	13	34	2003	4	1	5.8	1	1	1	1	1	12	1	391	43	2.70	23	50	0.3786	5	74.965282						17.773514		3.842861	0	0	705	12	4				34.8401	4	0
22333158010478	43267589010478	204757578010854	204759384010854	205200395010854	204775782010854		1	8	2003	13	34	2003	4	1	5.8	1	1	1	1	1	13	1	391	43	2.60	20	30	0.3574	5	74.965282						16.160823		3.515091	0	0	705	12	4				34.8401	4	0
22333158010478	43267589010478	204757578010854	204759384010854	205200395010854	204775783010854		1	8	2003	13	34	2003	4	1	5.8	1	1	1	1	1	14	1	391	43	2.00	25	20	0.2392	5	74.965282						8.312655		1.901327	0	0	705	12	4				34.8401	4	0
22333158010478	43267589010478	204757578010854	204759384010854	205200395010854	204775784010854		1	8	2003	13	34	2003	4	1	5.8	1	1	1	1	1	15	1	391	43	4.40	29	30	0.7993	5	74.965282						60.470712		12.342760	0	0	705	12	4				34.8401	4	0
22333158010478	43267589010478	204757578010854	204759385010854	205200396010854	204775785010854	205380379010854	1	8	2003	13	34	2003	4	1	5.8	1	1	1	1	2	1	1	731	41	19.20	90	40	10.0922	2	6.018046	57.036770	57.036770	1808.019980	354.672296	89.121846			430.246096	0	0	705	12	4				34.8401	4	0
22333158010478	43267589010478	204757578010854	204759385010854	205200396010854	204775786010854	205380380010854	1	8	2003	13	34	2003	4	1	5.8	1	1	1	1	2	2	1	521	42	5.70	44	35	0.5746	4	6.018046	2.357536	2.357536	105.183826	43.624659	15.219576			32.817886	0	0	705	12	4				34.8401	4	0
22333158010478	43267589010478	204757578010854	204759386010854	205200397010854	204775787010854	205380381010854	1	8	2003	13	34	2003	4	1	5.8	1	1	1	1	3	1	1	827	28	13.70	69	50	4.7989	3	6.018046	24.442067	23.219964	955.131857	230.210892	51.013985			238.047760	0	0	705	12	4				34.8401	4	0
22333158010478	43267589010478	204757578010854	204759386010854	205200397010854	204775788010854		1	8	2003	13	34	2003	4	1	5.8	1	1	1	1	3	2	1	544	36	7.20	48	40	0.8141	4	6.018046	4.387241	4.387241	166.119897	59.506338	16.904492			47.856852	0	0	705	12	4				34.8401	4	0
22333158010478	43267589010478	204757578010854	204759386010854	205200397010854	204775789010854		1	8	2003	13	34	2003	4	1	5.8	1	1	1	1	3	3	1	621	39	5.30	32	50	0.8704	3	6.018046	1.174465	1.174465	34.327451	17.114638	3.374566			11.023110	0	0	705	12	4				34.8401	4	0
22333158010478	43267589010478	204757578010854	204759386010854	205200397010854	204775790010854		1	8	2003	13	34	2003	4	1	5.8	1	1	1	1	3	4	1	391	43	5.00	26	50	0.3901	4	6.018046	0.826920	0.826920	32.368560	15.530507	4.844929			10.652556	0	0	705	12	4				34.8401	4	0
22333158010478	43267589010478	204757578010854	204759387010854	205200398010854	204775791010854		1	8	2003	13	34	2003	4	1	5.8	1	1	1	1	4	1	1	316	32	1.30	19	45	0.6188	4	74.965282						3.678387		0.964772	0	0	705	12	4				34.8401	4	0
22333158010478	43267589010478	204757578010854	204759387010854	205200398010854	204775792010854		1	8	2003	13	34	2003	4	1	5.8	1	1	1	1	4	2	1	731	41	2.00	23	50	0.9361	4	74.965282						7.839503		1.793105	0	0	705	12	4				34.8401	4	0
22333158010478	43267589010478	204757578010854	204759387010854	205200398010854	204775793010854		1	8	2003	13	34	2003	4	1	5.8	1	1	1	1	4	3	1	391	43	1.00	16	50	0.4142	4	74.965282						1.302098		0.399217	0	0	705	12	4				34.8401	4	0
22333158010478	43267589010478	204757578010854	204759387010854	205200398010854	204775794010854		1	8	2003	13	34	2003	4	1	5.8	1	1	1	1	4	4	1	621	39	1.30	19	35	0.2215	5	74.965282						2.748500		0.720880	0	0	705	12	4				34.8401	4	0
22333158010478	43267589010478	204757578010854	204759387010854	205200398010854	204775795010854		1	8	2003	13	34	2003	4	1	5.8	1	1	1	1	4	5	1	827	28	2.60	28	55	3.9820	3	74.965282						21.807651		4.743315	0	0	705	12	4				34.8401	4	0
22333158010478	43267589010478	204757578010854	204759387010854	205200398010854	204775796010854		1	8	2003	13	34	2003	4	1	5.8	1	1	1	1	4	6	1	521	42	1.20	17	30	0.1129	5	74.965282						2.420945		0.659947	0	0	705	12	4				34.8401	4	0
22333158010478	43267589010478	204757578010854	204759387010854	205200398010854	204775797010854		1	8	2003	13	34	2003	4	1	5.8	1	1	1	1	4	7	1	653	43	1.20	20	40	0.1095	5	74.965282						2.058862		0.561244	0	0	705	12	4				34.8401	4	0
22333158010478	43267589010478	204757578010854	204759387010854	205200398010854	204775798010854		1	8	2003	13	34	2003	4	1	5.8	1	1	1	1	4	8	1	653	43	1.60	20	30	0.1700	5	74.965282						4.418268		1.072432	0	0	705	12	4				34.8401	4	0
148461361010478	22333158010478	209313262010854	209314985010854	212940987010854	209330139010854	204775770010854	1	9	2008	13	34	2008	9	22	5.5	1	1	1	1	1	1	1	621	39	12.90	70	15	0.2378	5	6.018046	21.534433	21.534433	629.411853	159.435805	32.697689			158.444361	0	0	705	18	5				45.2353	3	0
148461361010478	22333158010478	209313262010854	209314985010854	212940987010854	209330141010854	204775771010854	1	9	2008	13	34	2008	9	22	5.5	1	1	1	1	1	2	2	391	43	6.65	46				6.018046									0	0	705	18	5				45.2353	3	0
148461361010478	22333158010478	209313262010854	209314985010854	212940987010854	209330143010854	204775772010854	1	9	2008	13	34	2008	9	22	5.5	1	1	1	1	1	3	2	391	43	6.15	46				6.018046									0	0	705	18	5				45.2353	3	0
148461361010478	22333158010478	209313262010854	209314985010854	212940987010854	209330145010854	204775773010854	1	9	2008	13	34	2008	9	22	5.5	1	1	1	1	1	4	1	731	41	23.00	80	60	14.1207	3	6.018046	72.112588	72.112588	2285.911350	414.529795	101.587090			533.691097	0	0	705	18	5				45.2353	3	0
148461361010478	22333158010478	209313262010854	209314985010854	212940987010854	209330147010854	204775774010854	1	9	2008	13	34	2008	9	22	5.5	1	1	1	1	1	5	1	391	43	10.00	42	65	0.2253	5	6.018046	7.412170	7.412170	290.138425	78.723934	25.781216			76.747748	0	0	705	18	5				45.2353	3	0
148461361010478	22333158010478	209313262010854	209314985010854	212940987010854	209330149010854	204775775010854	1	9	2008	13	34	2008	9	22	5.5	1	1	1	1	1	6	1	611	34	12.40	75	40	2.8616	3	6.018046	21.915892	21.915892	715.229519	180.122326	43.586178			181.293967	0	0	705	18	5				45.2353	3	0
148461361010478	22333158010478	209313262010854	209314985010854	212940987010854	209330150010854	204775776010854	1	9	2008	13	34	2008	9	22	5.5	1	1	1	1	1	7	1	611	34	13.30	65	45	3.2622	3	6.018046	21.849129	21.849129	713.050695	172.107369	41.575811			178.577519	0	0	705	18	5				45.2353	3	0
148461361010478	22333158010478	209313262010854	209314985010854	212940987010854	209330151010854	204775779010854	1	9	2008	13	34	2008	9	22	5.5	1	1	1	1	1	10	1	403	29	8.50	51	75	2.2041	3	6.018046	6.217184	6.217184	293.291925	94.581576	24.117336			80.650012	0	0	705	18	5				45.2353	3	0
148461361010478	22333158010478	209313262010854	209314985010854	212940987010854	209330152010854	204775780010854	1	9	2008	13	34	2008	9	22	5.5	1	1	1	1	1	11	1	827	28	11.40	60	50	3.5566	3	6.018046	15.192414	15.192414	624.925973	169.018489	37.167957			160.894882	0	0	705	18	5				45.2353	3	0
148461361010478	22333158010478	209313262010854	209314985010854	212940987010854	209330154010854	204775781010854	1	9	2008	13	34	2008	9	22	5.5	1	1	1	1	1	12	2	391	43	2.92	23				74.965282									0	0	705	18	5				45.2353	3	0
148461361010478	22333158010478	209313262010854	209314985010854	212940987010854	209330156010854	204775782010854	1	9	2008	13	34	2008	9	22	5.5	1	1	1	1	1	13	2	391	43	2.82	20				74.965282									0	0	705	18	5				45.2353	3	0
148461361010478	22333158010478	209313262010854	209314985010854	212940987010854	209330158010854	204775783010854	1	9	2008	13	34	2008	9	22	5.5	1	1	1	1	1	14	2	391	43	2.22	25				74.965282									0	0	705	18	5				45.2353	3	0
148461361010478	22333158010478	209313262010854	209314985010854	212940987010854	209330160010854	204775784010854	1	9	2008	13	34	2008	9	22	5.5	1	1	1	1	1	15	2	391	43	4.65	29				74.965282									0	0	705	18	5				45.2353	3	0
148461361010478	22333158010478	209313262010854	209314985010854	212940987010854	209330162010854		1	9	2008	13	34	2008	9	22	5.5	1	1	1	1	1	16	1	731	41	6.00	38	40	1.1599	3	6.018046	2.830259	2.830259	89.716946	38.381681	9.621895			27.462508	0	0	705	18	5				45.2353	3	0
148461361010478	22333158010478	209313262010854	209314985010854	212940987010854	209330164010854		1	9	2008	13	34	2008	9	22	5.5	1	1	1	1	1	17	1	403	29	5.40	38	50	0.5261	4	6.018046	1.403964	1.403964	66.231159	31.351575	7.521055			21.107100	0	0	705	18	5				45.2353	3	0
148461361010478	22333158010478	209313262010854	209314986010854	212940988010854	209330165010854	204775785010854	1	9	2008	13	34	2008	9	22	5.5	1	1	1	1	2	1	1	731	41	20.20	104	75	5.5458	4	6.018046	72.304136	72.304136	2291.983268	439.306361	109.700843			542.305783	0	0	705	18	5				45.2353	3	0
148461361010478	22333158010478	209313262010854	209314986010854	212940988010854	209330166010854	204775786010854	1	9	2008	13	34	2008	9	22	5.5	1	1	1	1	2	2	1	521	42	5.80	45	45	0.1182	5	6.018046	2.520204	2.520204	112.441422	45.911570	16.043185			34.852069	0	0	705	18	5				45.2353	3	0
148461361010478	22333158010478	209313262010854	209314988010854	212940989010854	209330167010854	204775787010854	1	9	2008	13	34	2008	9	22	5.5	1	1	1	1	3	1	1	827	28	17.20	79	55	6.9534	3	6.018046	43.147313	43.147313	1774.825025	377.020120	83.500342			428.048667	0	0	705	18	5				45.2353	3	0
148461361010478	22333158010478	209313262010854	209314988010854	212940989010854	209330168010854	204775788010854	1	9	2008	13	34	2008	9	22	5.5	1	1	1	1	3	2	1	544	36	8.90	55	30	1.2075	4	6.018046	7.976111	7.976111	302.010019	91.763237	26.395682			82.088681	0	0	705	18	5				45.2353	3	0
148461361010478	22333158010478	209313262010854	209314988010854	212940989010854	209330170010854	204775789010854	1	9	2008	13	34	2008	9	22	5.5	1	1	1	1	3	3	1	403	29	7.80	40	75	0.9580	4	6.018046	3.880036	3.880036	183.038370	63.127968	15.935350			51.511426	0	0	705	18	5				45.2353	3	0
148461361010478	22333158010478	209313262010854	209314988010854	212940989010854	209330172010854	204775790010854	1	9	2008	13	34	2008	9	22	5.5	1	1	1	1	3	4	1	391	43	7.80	28	80	0.1541	5	6.018046	2.781200	2.781200	108.865958	35.523780	11.500807			30.637515	0	0	705	18	5				45.2353	3	0
148461361010478	22333158010478	209313262010854	209314990010854	212940990010854	209330174010854	204775791010854	1	9	2008	13	34	2008	9	22	5.5	1	1	1	1	4	1	1	316	32	1.40	19	20	0.1386	5	74.965282						4.441405		1.129481	0	0	705	18	5				45.2353	3	0
148461361010478	22333158010478	209313262010854	209314990010854	212940990010854	209330176010854	204775792010854	1	9	2008	13	34	2008	9	22	5.5	1	1	1	1	4	2	1	731	41	3.00	36	10	3.9801	3	74.965282						21.849330		4.652375	0	0	705	18	5				45.2353	3	0
148461361010478	22333158010478	209313262010854	209314990010854	212940990010854	209330178010854	204775793010854	1	9	2008	13	34	2008	9	22	5.5	1	1	1	1	4	3	1	391	43	1.40	18	45	0.1386	5	74.965282						3.302910		0.839954	0	0	705	18	5				45.2353	3	0
148461361010478	22333158010478	209313262010854	209314990010854	212940990010854	209330180010854	204775794010854	1	9	2008	13	34	2008	9	22	5.5	1	1	1	1	4	4	1	621	39	1.80	24	22	0.3200	5	74.965282						6.435376		1.510226	0	0	705	18	5				45.2353	3	0
148461361010478	22333158010478	209313262010854	209314990010854	212940990010854	209330181010854	204775795010854	1	9	2008	13	34	2008	9	22	5.5	1	1	1	1	4	5	1	827	28	4.50	32	30	9.7370	3	74.965282						84.010273		17.113798	0	0	705	18	5				45.2353	3	0
148461361010478	22333158010478	209313262010854	209314990010854	212940990010854	209330182010854	204775796010854	1	9	2008	13	34	2008	9	22	5.5	1	1	1	1	4	6	2	521	42	1.34	17				74.965282									0	0	705	18	5				45.2353	3	0
148461361010478	22333158010478	209313262010854	209314990010854	212940990010854	209330183010854	204775797010854	1	9	2008	13	34	2008	9	22	5.5	1	1	1	1	4	7	1	653	43	2.00	24	25	0.2392	5	74.965282						7.839503		1.793105	0	0	705	18	5				45.2353	3	0
148461361010478	22333158010478	209313262010854	209314990010854	212940990010854	209330185010854	204775798010854	1	9	2008	13	34	2008	9	22	5.5	1	1	1	1	4	8	1	653	43	2.10	26	25	0.2578	5	74.965282						8.876327		2.008664	0	0	705	18	5				45.2353	3	0
148461361010478	22333158010478	209313262010854	209314990010854	212940990010854	209330187010854		1	9	2008	13	34	2008	9	22	5.5	1	1	1	1	4	9	1	621	39	5.90	37	45	0.9825	3	6.018046	1.922296	1.922296	56.185175	25.440481	5.060945			17.304547	0	0	705	18	5				45.2353	3	0
22333168010478	43269420010478	204757580010854	204759392010854	205200403010854	204775799010854	205380801010854	1	8	2003	13	55	2003	3	26	5.8	1	1	1	1	1	1	1	110	2	9.50	53	45	1.8024	3	6.018046	9.888706	9.888706	324.571064	55.832621	22.314274			92.597805	0	0	404	14	4				28.7456	4	0
22333168010478	43269420010478	204757580010854	204759392010854	205200403010854	204775800010854	205380802010854	1	8	2003	13	55	2003	3	26	5.8	1	1	1	1	1	2	1	110	2	10.10	52	50	2.0137	3	6.018046	11.041234	11.041234	362.399799	61.542056	24.158652			102.789994	0	0	404	14	4				28.7456	4	0
22333168010478	43269420010478	204757580010854	204759392010854	205200403010854	204775801010854	205380803010854	1	8	2003	13	55	2003	3	26	5.8	1	1	1	1	1	3	1	131	2	14.60	52	50	4.1177	3	6.018046	22.696346	20.426711	668.898634	107.215074	37.007014			184.409824	0	0	404	14	4				28.7456	4	0
22333168010478	43269420010478	204757580010854	204759392010854	205200403010854	204775812010854		1	8	2003	13	55	2003	3	26	5.8	1	1	1	1	1	14	1	110	2	5.90	35	40	0.0761	5	6.018046	1.992478	1.992478	65.397910	12.863809	5.774291			19.806673	0	0	404	14	4				28.7456	4	0
22333168010478	43269420010478	204757580010854	204759392010854	205200403010854	204775813010854		1	8	2003	13	55	2003	3	26	5.8	1	1	1	1	1	15	1	131	2	7.50	48	40	1.3094	3	6.018046	4.958319	4.958319	162.366463	29.690907	12.534689			47.548111	0	0	404	14	4				28.7456	4	0
22333168010478	43269420010478	204757580010854	204759392010854	205200403010854	204775814010854		1	8	2003	13	55	2003	3	26	5.8	1	1	1	1	1	16	1	131	2	5.30	41	25	0.7206	3	6.018046	1.644936	1.644936	53.865522	11.046388	5.018891			16.607712	0	0	404	14	4				28.7456	4	0
22333168010478	43269420010478	204757580010854	204759392010854	205200403010854	204775815010854		1	8	2003	13	55	2003	3	26	5.8	1	1	1	1	1	17	1	491	42	2.90	25	30	0.4224	5	74.965282						23.593162		5.047437	0	0	404	14	4				28.7456	4	0
22333168010478	43269420010478	204757580010854	204759392010854	205200403010854	204775816010854		1	8	2003	13	55	2003	3	26	5.8	1	1	1	1	1	18	1	491	42	1.90	23	25	0.2212	5	74.965282						8.086678		1.872024	0	0	404	14	4				28.7456	4	0
22333168010478	43269420010478	204757580010854	204759392010854	205200403010854	204775817010854		1	8	2003	13	55	2003	3	26	5.8	1	1	1	1	1	19	1	611	34	1.30	21	10	0.0525	5	74.965282						2.415518		0.633545	0	0	404	14	4				28.7456	4	0
22333168010478	43269420010478	204757580010854	204759392010854	205200403010854	204775818010854		1	8	2003	13	55	2003	3	26	5.8	1	1	1	1	1	20	1	611	34	1.80	25	20	0.0965	5	74.965282						5.655727		1.327261	0	0	404	14	4				28.7456	4	0
22333168010478	43269420010478	204757580010854	204759392010854	205200403010854	204775819010854		1	8	2003	13	55	2003	3	26	5.8	1	1	1	1	1	21	1	611	34	1.30	17	10	0.0525	5	74.965282						2.415518		0.633545	0	0	404	14	4				28.7456	4	0
22333168010478	43269420010478	204757580010854	204759392010854	205200403010854	204775820010854		1	8	2003	13	55	2003	3	26	5.8	1	1	1	1	1	22	1	110	2	1.70	19	10	0.0997	5	74.965282						4.008270		1.147839	0	0	404	14	4				28.7456	4	0
22333168010478	43269420010478	204757580010854	204759393010854	205200404010854	204775821010854	205380814010854	1	8	2003	13	55	2003	3	26	5.8	1	1	1	1	2	1	1	491	42	6.30	28	50	0.5556	4	6.018046	1.693651	1.693651	76.832139	28.984813	10.451099			23.114964	11	7	404	14	4				28.7456	4	0
22333168010478	43269420010478	204757580010854	204759393010854	205200404010854	204775822010854	205380815010854	1	8	2003	13	55	2003	3	26	5.8	1	1	1	1	2	2	1	827	28	6.60	43	50	0.7296	4	6.018046	3.454250	3.454250	142.087396	58.074747	12.074065			42.079042	11	7	404	14	4				28.7456	4	0
22333168010478	43269420010478	204757580010854	204759393010854	205200404010854	204775823010854	205380816010854	1	8	2003	13	55	2003	3	26	5.8	1	1	1	1	2	3	1	812	28	9.10	43	50	2.4633	3	6.018046	6.153451	6.153451	257.109889	82.266486	16.717973			69.506341	11	7	404	14	4				28.7456	4	0
22333168010478	43269420010478	204757580010854	204759393010854	205200404010854	204775824010854	205380817010854	1	8	2003	13	55	2003	3	26	5.8	1	1	1	1	2	4	1	611	34	7.90	40	40	1.2316	3	6.018046	4.034210	3.711473	121.124664	41.802801	10.006267			33.966373	11	7	404	14	4				28.7456	4	0
22333168010478	43269420010478	204757580010854	204759393010854	205200404010854	204775828010854	205380821010854	1	8	2003	13	55	2003	3	26	5.8	1	1	1	1	2	8	1	802	25	5.00	32	35	0.9281	3	6.018046	1.181420	1.181420	50.837731	26.407604	5.593849			16.730796	11	7	404	14	4				28.7456	4	0
22333168010478	43269420010478	204757580010854	204759393010854	205200404010854	204775829010854		1	8	2003	13	55	2003	3	26	5.8	1	1	1	1	2	9	1	812	28	5.60	34	50	1.1164	3	6.018046	1.620781	1.620781	67.721157	32.301433	6.179813			21.273852	11	7	404	14	4				28.7456	4	0
22333168010478	43269420010478	204757580010854	204759394010854	205200405010854	204775830010854	205380822010854	1	8	2003	13	55	2003	3	26	5.8	1	1	1	1	3	1	1	611	34	7.00	47	30	0.9823	3	6.018046	3.649151	3.649151	119.090773	45.279772	10.752777			34.607531	11	128	404	14	4				28.7456	4	0
22333168010478	43269420010478	204757580010854	204759394010854	205200405010854	204775831010854	205380823010854	1	8	2003	13	55	2003	3	26	5.8	1	1	1	1	3	2	1	611	34	5.60	40	25	0.3236	4	6.018046	1.561388	1.561388	50.956210	23.477897	5.476990			16.007329	11	128	404	14	4				28.7456	4	0
22333168010478	43269420010478	204757580010854	204759394010854	205200405010854	204775832010854	205380824010854	1	8	2003	13	55	2003	3	26	5.8	1	1	1	1	3	3	1	827	28	7.20	57	40	1.6817	3	6.018046	5.602705	5.602705	230.462116	87.587683	18.418894			66.392959	11	128	404	14	4				28.7456	4	0
22333168010478	43269420010478	204757580010854	204759394010854	205200405010854	204775833010854	205380825010854	1	8	2003	13	55	2003	3	26	5.8	1	1	1	1	3	4	1	611	34	5.70	48	20	0.3345	4	6.018046	2.168882	2.168882	70.781898	32.098940	7.499416			22.084310	11	128	404	14	4				28.7456	4	0
22333168010478	43269420010478	204757580010854	204759394010854	205200405010854	204775834010854	205380826010854	1	8	2003	13	55	2003	3	26	5.8	1	1	1	1	3	5	1	110	2	7.40	47	35	1.1468	3	6.018046	4.994623	4.994623	163.935514	30.018873	12.818146			48.088162	11	128	404	14	4				28.7456	4	0
22333168010478	43269420010478	204757580010854	204759394010854	205200405010854	204775835010854	205380827010854	1	8	2003	13	55	2003	3	26	5.8	1	1	1	1	3	6	1	611	34	5.90	34	20	0.3568	4	6.018046	1.420306	1.249869	40.789725	17.940050	4.203598			12.562882	11	128	404	14	4				28.7456	4	0
22333168010478	43269420010478	204757580010854	204759394010854	205200405010854	204775836010854	205380828010854	1	8	2003	13	55	2003	3	26	5.8	1	1	1	1	3	7	1	491	42	7.10	36	40	1.3343	3	6.018046	2.985870	2.985870	135.453395	46.186707	16.820270			39.189625	11	128	404	14	4				28.7456	4	0
22333168010478	43269420010478	204757580010854	204759394010854	205200405010854	204775837010854	205380829010854	1	8	2003	13	55	2003	3	26	5.8	1	1	1	1	3	8	1	110	2	8.90	43	45	1.6017	3	6.018046	6.838189	6.838189	224.445775	39.182659	15.950446			64.457135	11	128	404	14	4				28.7456	4	0
22333168010478	43269420010478	204757580010854	204759394010854	205200405010854	204775842010854		1	8	2003	13	55	2003	3	26	5.8	1	1	1	1	3	13	1	110	2	6.50	47	20	0.4534	4	6.018046	3.692269	3.692269	121.189130	23.077886	10.152054			36.173457	11	128	404	14	4				28.7456	4	0
22333168010478	43269420010478	204757580010854	204759394010854	205200405010854	204775843010854		1	8	2003	13	55	2003	3	26	5.8	1	1	1	1	3	14	1	110	2	5.30	39	25	0.6268	3	6.018046	1.720388	1.720388	56.467263	11.549864	5.291379			17.409876	11	128	404	14	4				28.7456	4	0
22333168010478	43269420010478	204757580010854	204759394010854	205200405010854	204775844010854		1	8	2003	13	55	2003	3	26	5.8	1	1	1	1	3	15	1	131	2	6.50	41	40	1.0237	3	6.018046	2.887334	2.887334	94.549425	18.049936	7.875423			28.221834	11	128	404	14	4				28.7456	4	0
22333168010478	43269420010478	204757580010854	204759394010854	205200405010854	204775845010854		1	8	2003	13	55	2003	3	26	5.8	1	1	1	1	3	16	1	827	28	1.30	18	30	0.1287	5	74.965282						3.786251		0.993063	11	128	404	14	4				28.7456	4	0
22333168010478	43269420010478	204757580010854	204759394010854	205200405010854	204775846010854		1	8	2003	13	55	2003	3	26	5.8	1	1	1	1	3	17	1	491	42	1.00	17	30	0.0828	5	74.965282						1.443944		0.442707	11	128	404	14	4				28.7456	4	0
22333168010478	43269420010478	204757580010854	204759395010854	205200406010854	204775854010854	205380841010854	1	8	2003	13	55	2003	3	26	5.8	1	1	1	1	4	8	1	820	28	5.50	39	30	1.0841	3	6.018046	2.024882	2.024882	80.865688	39.024166	7.666367			25.583049	5	243	404	14	4				28.7456	4	0
22333168010478	43269420010478	204757580010854	204759395010854	205200406010854	204775858010854		1	8	2003	13	55	2003	3	26	5.8	1	1	1	1	4	12	1	316	32	1.60	26	25	0.8502	4	74.965282						6.200985		1.505145	5	243	404	14	4				28.7456	4	0
22333168010478	43269420010478	204757580010854	204759395010854	205200406010854	204775859010854		1	8	2003	13	55	2003	3	26	5.8	1	1	1	1	4	13	1	316	32	1.30	21	25	0.6188	4	74.965282						3.678387		0.964772	5	243	404	14	4				28.7456	4	0
22333168010478	43269420010478	204757580010854	204759395010854	205200406010854	204775860010854		1	8	2003	13	55	2003	3	26	5.8	1	1	1	1	4	14	1	316	32	1.60	27	20	0.8502	4	74.965282						6.200985		1.505145	5	243	404	14	4				28.7456	4	0
22333168010478	43269420010478	204757580010854	204759395010854	205200406010854	204775861010854		1	8	2003	13	55	2003	3	26	5.8	1	1	1	1	4	15	1	316	32	1.70	27	25	0.9328	4	74.965282						7.202175		1.716799	5	243	404	14	4				28.7456	4	0
22333168010478	43269420010478	204757580010854	204759395010854	205200406010854	204775862010854		1	8	2003	13	55	2003	3	26	5.8	1	1	1	1	4	16	1	812	28	1.40	17	15	0.1452	5	74.965282						4.595113		1.168570	5	243	404	14	4				28.7456	4	0
22333168010478	43269420010478	204757580010854	204759395010854	205200406010854	204775863010854		1	8	2003	13	55	2003	3	26	5.8	1	1	1	1	4	17	1	812	28	3.10	30	40	5.3041	3	74.965282						33.654238		7.134627	5	243	404	14	4				28.7456	4	0
22333168010478	43269420010478	204757580010854	204759395010854	205200406010854	204775864010854		1	8	2003	13	55	2003	3	26	5.8	1	1	1	1	4	18	1	110	2	1.60	18	15	0.0893	5	74.965282						3.418497		0.999839	5	243	404	14	4				28.7456	4	0
22333168010478	43269420010478	204757580010854	204759395010854	205200406010854	204775865010854		1	8	2003	13	55	2003	3	26	5.8	1	1	1	1	4	19	1	611	34	3.20	36	20	2.8311	3	74.965282						24.269494		5.124077	5	243	404	14	4				28.7456	4	0
22333168010478	43269420010478	204757580010854	204759395010854	205200406010854	204775866010854		1	8	2003	13	55	2003	3	26	5.8	1	1	1	1	4	20	1	820	28	1.70	29	15	0.9961	4	74.965282						7.552072		1.800205	5	243	404	14	4				28.7456	4	0
22333168010478	43269420010478	204757580010854	204759395010854	205200406010854	204775867010854		1	8	2003	13	55	2003	3	26	5.8	1	1	1	1	4	21	1	820	28	3.00	34	40	2.5140	4	74.965282						31.043513		6.610091	5	243	404	14	4				28.7456	4	0
22333168010478	43269420010478	204757580010854	204759395010854	205200406010854	204775868010854		1	8	2003	13	55	2003	3	26	5.8	1	1	1	1	4	22	1	820	28	1.80	23	25	0.2187	5	74.965282						8.724088		2.047331	5	243	404	14	4				28.7456	4	0
22333168010478	43269420010478	204757580010854	204759395010854	205200406010854	204775869010854		1	8	2003	13	55	2003	3	26	5.8	1	1	1	1	4	23	1	820	28	2.40	30	45	1.7474	4	74.965282						17.887634		3.943991	5	243	404	14	4				28.7456	4	0
22333168010478	43269420010478	204757580010854	204759395010854	205200406010854	204775870010854		1	8	2003	13	55	2003	3	26	5.8	1	1	1	1	4	24	1	820	28	1.10	15	15	0.0980	5	74.965282						2.413759		0.691652	5	243	404	14	4				28.7456	4	0
139994332010854	22333168010478	230729800010854	230729879010854	237053536010854	230729892010854	204775799010854	1	9	2009	13	55	2009	6	2	6.2	1	1	1	1	1	1	1	110	2	11.10	64	33	2.3890	3	6.018046	16.747648	16.747648	549.698002	91.673511	34.960672			154.625382	0	0	404	19	4				69.4546	2	0
139994332010854	22333168010478	230729800010854	230729879010854	237053536010854	230729894010854	204775800010854	1	9	2009	13	55	2009	6	2	6.2	1	1	1	1	1	2	1	110	2	11.50	65	33	2.5470	3	6.018046	18.319249	18.319249	601.281718	99.649898	37.578071			168.642742	0	0	404	19	4				69.4546	2	0
139994332010854	22333168010478	230729800010854	230729879010854	237053536010854	230729898010854	204775801010854	1	9	2009	13	55	2009	6	2	6.2	1	1	1	1	1	3	1	131	2	16.00	64	42	0.4820	5	6.018046	33.862772	28.783356	942.547605	149.462912	49.909861			258.406448	0	0	404	19	4				69.4546	2	0
139994332010854	22333168010478	230729800010854	230729879010854	237053536010854	230729899010854	204775812010854	1	9	2009	13	55	2009	6	2	6.2	1	1	1	1	1	14	1	110	2	6.40	45	30	0.4409	4	6.018046	3.376521	3.376521	110.825523	21.210239	9.361768			33.154115	0	0	404	19	4				69.4546	2	0
139994332010854	22333168010478	230729800010854	230729879010854	237053536010854	230729900010854	204775813010854	1	9	2009	13	55	2009	6	2	6.2	1	1	1	1	1	15	1	131	2	10.50	63	33	2.3357	3	6.018046	13.976379	13.976379	457.674308	77.295201	29.753073			129.358368	0	0	404	19	4				69.4546	2	0
139994332010854	22333168010478	230729800010854	230729879010854	237053536010854	230729901010854	204775814010854	1	9	2009	13	55	2009	6	2	6.2	1	1	1	1	1	16	1	131	2	7.20	54	30	1.2206	3	6.018046	5.170949	5.170949	169.329302	31.328185	13.356004			49.844158	0	0	404	19	4				69.4546	2	0
139994332010854	22333168010478	230729800010854	230729879010854	237053536010854	230729902010854	204775815010854	1	9	2009	13	55	2009	6	2	6.2	1	1	1	1	1	17	1	491	42	3.40	34	45	2.6937	4	74.965282						35.173888		7.371540	0	0	404	19	4				69.4546	2	0
139994332010854	22333168010478	230729800010854	230729879010854	237053536010854	230729903010854	204775816010854	1	9	2009	13	55	2009	6	2	6.2	1	1	1	1	1	18	1	491	42	2.40	32	30	1.5809	4	74.965282						14.641993		3.228369	0	0	404	19	4				69.4546	2	0
139994332010854	22333168010478	230729800010854	230729879010854	237053536010854	230729904010854	204775817010854	1	9	2009	13	55	2009	6	2	6.2	1	1	1	1	1	19	1	611	34	1.30	20	35	0.0525	5	74.965282						2.415518		0.633545	0	0	404	19	4				69.4546	2	0
139994332010854	22333168010478	230729800010854	230729879010854	237053536010854	230729905010854	204775818010854	1	9	2009	13	55	2009	6	2	6.2	1	1	1	1	1	20	1	611	34	1.90	30	36	0.1068	5	74.965282						6.496071		1.503807	0	0	404	19	4				69.4546	2	0
139994332010854	22333168010478	230729800010854	230729879010854	237053536010854	230729906010854	204775819010854	1	9	2009	13	55	2009	6	2	6.2	1	1	1	1	1	21	1	611	34	1.30	22	18	0.0525	5	74.965282						2.415518		0.633545	0	0	404	19	4				69.4546	2	0
139994332010854	22333168010478	230729800010854	230729879010854	237053536010854	230729907010854	204775820010854	1	9	2009	13	55	2009	6	2	6.2	1	1	1	1	1	22	2	110	2	2.35	19				74.965282									0	0	404	19	4				69.4546	2	0
139994332010854	22333168010478	230729800010854	230729879010854	237053536010854	230729908010854		1	9	2009	13	55	2009	6	2	6.2	1	1	1	1	1	23	1	611	34	1.00	15	10	0.0322	5	74.965282						1.159928		0.355629	0	0	404	19	4				69.4546	2	0
139994332010854	22333168010478	230729800010854	230729879010854	237053536010854	230729909010854		1	9	2009	13	55	2009	6	2	6.2	1	1	1	1	1	24	1	131	2	5.90	51	30	0.8666	3	6.018046	2.979482	2.979482	97.566928	19.240435	8.565686			29.549511	0	0	404	19	4				69.4546	2	0
139994332010854	22333168010478	230729800010854	230729879010854	237053536010854	230729910010854		1	9	2009	13	55	2009	6	2	6.2	1	1	1	1	1	25	1	762	41	5.30	48	48	0.4352	4	6.018046	2.079327	2.079327	68.502813	32.545438	8.342193			21.997382	0	0	404	19	4				69.4546	2	0
139994332010854	22333168010478	230729800010854	230729881010854	237053537010854	230729911010854	204775821010854	1	9	2009	13	55	2009	6	2	6.2	1	1	1	1	2	1	1	491	42	6.40	35	25	0.1138	5	6.018046	2.285679	2.285679	103.689371	38.587948	13.932917			31.026595	11	7	404	19	4				69.4546	2	0
139994332010854	22333168010478	230729800010854	230729881010854	237053537010854	230729912010854	204775822010854	1	9	2009	13	55	2009	6	2	6.2	1	1	1	1	2	2	1	827	28	7.40	52	30	1.7585	3	6.018046	5.389488	5.389488	221.691631	82.391558	17.386098			63.343710	11	7	404	19	4				69.4546	2	0
139994332010854	22333168010478	230729800010854	230729881010854	237053537010854	230729913010854	204775823010854	1	9	2009	13	55	2009	6	2	6.2	1	1	1	1	2	3	1	812	28	10.60	53	42	3.1589	3	6.018046	10.503803	10.503803	438.880821	125.989608	25.938928			114.655596	11	7	404	19	4				69.4546	2	0
139994332010854	22333168010478	230729800010854	230729881010854	237053537010854	230729914010854	204775824010854	1	9	2009	13	55	2009	6	2	6.2	1	1	1	1	2	4	1	611	34	8.70	53	38	1.4751	3	6.018046	7.050914	7.050914	230.107989	73.786761	17.752086			62.900971	11	7	404	19	4				69.4546	2	0
139994332010854	22333168010478	230729800010854	230729881010854	237053537010854	230729915010854	204775828010854	1	9	2009	13	55	2009	6	2	6.2	1	1	1	1	2	8	1	802	25	6.00	47	42	1.2493	3	6.018046	2.919036	2.919036	125.609155	55.203210	12.004701			38.449173	11	7	404	19	4				69.4546	2	0
139994332010854	22333168010478	230729800010854	230729881010854	237053537010854	230729916010854	204775829010854	1	9	2009	13	55	2009	6	2	6.2	1	1	1	1	2	9	1	812	28	6.40	46	35	1.3879	3	6.018046	3.106942	3.106942	129.817482	55.030328	10.724980			38.844816	11	7	404	19	4				69.4546	2	0
139994332010854	22333168010478	230729800010854	230729881010854	237053537010854	230729917010854		1	9	2009	13	55	2009	6	2	6.2	1	1	1	1	2	10	1	693	35	5.40	50	40	0.3023	4	6.018046	2.547970	2.547970	82.930920	39.434571	9.239543			26.429120	11	7	404	19	4				69.4546	2	0
139994332010854	22333168010478	230729800010854	230729883010854	237053538010854	230729918010854	204775830010854	1	9	2009	13	55	2009	6	2	6.2	1	1	1	1	3	1	1	611	34	7.70	55	33	1.1740	3	6.018046	5.556429	5.556429	181.335172	63.853235	15.260779			51.218643	11	128	404	19	4				69.4546	2	0
139994332010854	22333168010478	230729800010854	230729883010854	237053538010854	230729919010854	204775831010854	1	9	2009	13	55	2009	6	2	6.2	1	1	1	1	3	2	1	611	34	6.40	48	36	0.8307	3	6.018046	2.978343	2.978343	97.198819	39.836914	9.396350			29.084451	11	128	404	19	4				69.4546	2	0
139994332010854	22333168010478	230729800010854	230729883010854	237053538010854	230729920010854	204775832010854	1	9	2009	13	55	2009	6	2	6.2	1	1	1	1	3	3	1	827	28	8.30	62	35	2.1202	3	6.018046	8.216876	8.216876	337.993635	114.710441	24.536605			93.522202	11	128	404	19	4				69.4546	2	0
139994332010854	22333168010478	230729800010854	230729883010854	237053538010854	230729921010854	204775833010854	1	9	2009	13	55	2009	6	2	6.2	1	1	1	1	3	4	1	611	34	6.20	54	33	0.7829	3	6.018046	3.196716	3.196716	104.325466	43.939735	10.337789			31.562104	11	128	404	19	4				69.4546	2	0
139994332010854	22333168010478	230729800010854	230729883010854	237053538010854	230729922010854	204775834010854	1	9	2009	13	55	2009	6	2	6.2	1	1	1	1	3	5	1	110	2	9.00	57	33	1.6344	3	6.018046	9.521127	9.521127	312.506239	54.414055	22.082399			89.642425	11	128	404	19	4				69.4546	2	0
139994332010854	22333168010478	230729800010854	230729883010854	237053538010854	230729923010854	204775835010854	1	9	2009	13	55	2009	6	2	6.2	1	1	1	1	3	6	1	611	34	6.10	43	28	0.3797	4	6.018046	2.249538	1.979593	64.604413	27.596485	6.484087			19.658105	11	128	404	19	4				69.4546	2	0
139994332010854	22333168010478	230729800010854	230729883010854	237053538010854	230729924010854	204775836010854	1	9	2009	13	55	2009	6	2	6.2	1	1	1	1	3	7	1	491	42	7.30	43	45	1.3922	3	6.018046	3.861586	3.861586	175.180077	58.388856	21.309139			50.257266	11	128	404	19	4				69.4546	2	0
139994332010854	22333168010478	230729800010854	230729883010854	237053538010854	230729925010854	204775837010854	1	9	2009	13	55	2009	6	2	6.2	1	1	1	1	3	8	1	110	2	11.10	54	36	2.3890	3	6.018046	14.023475	14.023475	460.284106	76.761895	29.273968			129.474012	11	128	404	19	4				69.4546	2	0
139994332010854	22333168010478	230729800010854	230729883010854	237053538010854	230729926010854	204775842010854	1	9	2009	13	55	2009	6	2	6.2	1	1	1	1	3	13	1	110	2	7.20	57	25	1.0913	3	6.018046	5.838892	5.838892	191.646449	35.370755	15.202690			56.413484	11	128	404	19	4				69.4546	2	0
139994332010854	22333168010478	230729800010854	230729883010854	237053538010854	230729927010854	204775843010854	1	9	2009	13	55	2009	6	2	6.2	1	1	1	1	3	14	1	110	2	6.70	49	33	0.9580	3	6.018046	4.165969	4.165969	136.737101	25.790350	11.269804			40.640311	11	128	404	19	4				69.4546	2	0
139994332010854	22333168010478	230729800010854	230729883010854	237053538010854	230729928010854	204775844010854	1	9	2009	13	55	2009	6	2	6.2	1	1	1	1	3	15	1	131	2	8.20	52	33	1.5266	3	6.018046	6.662786	6.662786	218.181403	38.953066	16.079343			63.219980	11	128	404	19	4				69.4546	2	0
139994332010854	22333168010478	230729800010854	230729883010854	237053538010854	230729929010854	204775845010854	1	9	2009	13	55	2009	6	2	6.2	1	1	1	1	3	16	2	827	28	1.61	18				74.965282									11	128	404	19	4				69.4546	2	0
139994332010854	22333168010478	230729800010854	230729883010854	237053538010854	230729930010854	204775846010854	1	9	2009	13	55	2009	6	2	6.2	1	1	1	1	3	17	2	491	42	1.19	17				74.965282									11	128	404	19	4				69.4546	2	0
139994332010854	22333168010478	230729800010854	230729883010854	237053538010854	230729931010854		1	9	2009	13	55	2009	6	2	6.2	1	1	1	1	3	18	1	491	42	5.00	31	26	0.0780	5	6.018046	1.075831	1.075831	48.804858	22.708090	8.013706			16.061774	11	128	404	19	4				69.4546	2	0
139994332010854	22333168010478	230729800010854	230729883010854	237053538010854	230729932010854		1	9	2009	13	55	2009	6	2	6.2	1	1	1	1	3	19	1	611	34	5.40	48	33	0.6046	3	6.018046	1.850641	1.850641	60.396039	28.759626	6.688235			19.247515	11	128	404	19	4				69.4546	2	0
139994332010854	22333168010478	230729800010854	230729885010854	237053539010854	230729933010854	204775854010854	1	9	2009	13	55	2009	6	2	6.2	1	1	1	1	4	8	1	820	28	7.80	56	40	1.9160	3	6.018046	6.510644	6.510644	260.009079	93.142390	19.168380			73.172846	2	0	404	19	4				69.4546	2	0
139994332010854	22333168010478	230729800010854	230729885010854	237053539010854	230729934010854	204775858010854	1	9	2009	13	55	2009	6	2	6.2	1	1	1	1	4	12	1	316	32	2.00	31	35	0.9838	4	74.965282						10.715759		2.450982	2	0	404	19	4				69.4546	2	0
139994332010854	22333168010478	230729800010854	230729885010854	237053539010854	230729935010854	204775859010854	1	9	2009	13	55	2009	6	2	6.2	1	1	1	1	4	13	1	316	32	1.60	24	35	0.6993	4	74.965282						6.200985		1.505145	2	0	404	19	4				69.4546	2	0
139994332010854	22333168010478	230729800010854	230729885010854	237053539010854	230729936010854	204775860010854	1	9	2009	13	55	2009	6	2	6.2	1	1	1	1	4	14	1	316	32	1.60	34	35	0.6993	4	74.965282						6.200985		1.505145	2	0	404	19	4				69.4546	2	0
139994332010854	22333168010478	230729800010854	230729885010854	237053539010854	230729937010854	204775861010854	1	9	2009	13	55	2009	6	2	6.2	1	1	1	1	4	15	1	316	32	2.00	32	35	0.9838	4	74.965282						10.715759		2.450982	2	0	404	19	4				69.4546	2	0
139994332010854	22333168010478	230729800010854	230729885010854	237053539010854	230729938010854	204775862010854	1	9	2009	13	55	2009	6	2	6.2	1	1	1	1	4	16	2	812	28	1.68	17				74.965282									2	0	404	19	4				69.4546	2	0
139994332010854	22333168010478	230729800010854	230729885010854	237053539010854	230729939010854	204775863010854	1	9	2009	13	55	2009	6	2	6.2	1	1	1	1	4	17	1	812	28	4.10	40	38	6.8814	3	74.965282						66.876033		13.739149	2	0	404	19	4				69.4546	2	0
139994332010854	22333168010478	230729800010854	230729885010854	237053539010854	230729940010854	204775864010854	1	9	2009	13	55	2009	6	2	6.2	1	1	1	1	4	18	2	110	2	2.25	18				74.965282									2	0	404	19	4				69.4546	2	0
139994332010854	22333168010478	230729800010854	230729885010854	237053539010854	230729941010854	204775865010854	1	9	2009	13	55	2009	6	2	6.2	1	1	1	1	4	19	1	611	34	3.60	42	35	2.9024	2	74.965282						32.606681		6.789041	2	0	404	19	4				69.4546	2	0
139994332010854	22333168010478	230729800010854	230729885010854	237053539010854	230729942010854	204775866010854	1	9	2009	13	55	2009	6	2	6.2	1	1	1	1	4	20	1	820	28	2.10	29	5	0.2312	5	74.965282						12.835202		2.904536	2	0	404	19	4				69.4546	2	0
139994332010854	22333168010478	230729800010854	230729885010854	237053539010854	230729943010854	204775867010854	1	9	2009	13	55	2009	6	2	6.2	1	1	1	1	4	21	1	820	28	4.30	40	40	7.4369	3	74.965282						75.156319		15.371898	2	0	404	19	4				69.4546	2	0
139994332010854	22333168010478	230729800010854	230729885010854	237053539010854	230729944010854	204775868010854	1	9	2009	13	55	2009	6	2	6.2	1	1	1	1	4	22	2	820	28	2.11	23				74.965282									2	0	404	19	4				69.4546	2	0
139994332010854	22333168010478	230729800010854	230729885010854	237053539010854	230729945010854	204775869010854	1	9	2009	13	55	2009	6	2	6.2	1	1	1	1	4	23	1	820	28	3.50	40	30	2.6585	4	74.965282						45.357471		9.473827	2	0	404	19	4				69.4546	2	0
139994332010854	22333168010478	230729800010854	230729885010854	237053539010854	230729946010854	204775870010854	1	9	2009	13	55	2009	6	2	6.2	1	1	1	1	4	24	1	820	28	1.10	16	20	0.0806	5	74.965282						2.413759		0.691652	2	0	404	19	4				69.4546	2	0
139994332010854	22333168010478	230729800010854	230729885010854	237053539010854	230729948010854		1	9	2009	13	55	2009	6	2	6.2	1	1	1	1	4	25	1	820	28	8.40	61	42	2.1620	3	6.018046	8.317443	8.317443	332.165404	112.313526	23.309463			91.620724	2	0	404	19	4				69.4546	2	0
139994332010854	22333168010478	230729800010854	230729885010854	237053539010854	230729949010854		1	9	2009	13	55	2009	6	2	6.2	1	1	1	1	4	26	1	820	28	5.90	58	42	1.2156	3	6.018046	3.715091	3.715091	148.365874	67.208913	13.334944			45.695403	2	0	404	19	4				69.4546	2	0
139994332010854	22333168010478	230729800010854	230729885010854	237053539010854	230729950010854		1	9	2009	13	55	2009	6	2	6.2	1	1	1	1	4	27	1	820	28	5.70	55	38	1.1491	3	6.018046	3.247782	3.247782	129.703422	60.596734	11.964790			40.468124	2	0	404	19	4				69.4546	2	0
22333403010478	43291002010478	204757637010854	204759552010854	205200573010854	204777312010854	205385481010854	1	8	2003	19	9	2003	11	3	6.2	1	1	1	1	1	1	1	802	25	8.40	32	40	2.1620	3	6.018046	4.021448	4.021448	173.047090	57.579408	13.075643			47.731340	12	210	503	21	5	61	50	131	81.4066	2	0
22333403010478	43291002010478	204757637010854	204759552010854	205200573010854	204777313010854	205385482010854	1	8	2003	19	9	2003	11	3	6.2	1	1	1	1	1	2	1	110	2	6.60	29	35	0.9323	3	6.018046	2.091910	2.091910	68.661507	13.011724	5.704816			20.450210	12	210	503	21	5	61	50	131	81.4066	2	0
22333403010478	43291002010478	204757637010854	204759552010854	205200573010854	204777314010854	205385483010854	1	8	2003	19	9	2003	11	3	6.2	1	1	1	1	1	3	1	802	25	10.80	41	75	3.2566	3	6.018046	8.938824	8.938824	384.646893	106.702830	24.797030			100.101300	12	210	503	21	5	61	50	131	81.4066	2	0
22333403010478	43291002010478	204757637010854	204759552010854	205200573010854	204777317010854		1	8	2003	19	9	2003	11	3	6.2	1	1	1	1	1	6	1	835	27	3.80	25	40	5.7807	4	74.965282						51.413220		10.642834	12	210	503	21	5	61	50	131	81.4066	2	0
22333403010478	43291002010478	204757637010854	204759552010854	205200573010854	204777318010854		1	8	2003	19	9	2003	11	3	6.2	1	1	1	1	1	7	1	409	29	2.60	22	45	1.1561	5	74.965282						20.793504		4.522731	12	210	503	21	5	61	50	131	81.4066	2	0
22333403010478	43291002010478	204757637010854	204759552010854	205200573010854	204777319010854		1	8	2003	19	9	2003	11	3	6.2	1	1	1	1	1	8	1	403	29	2.20	19	60	1.1561	5	74.965282						13.741584		3.080028	12	210	503	21	5	61	50	131	81.4066	2	0
22333403010478	43291002010478	204757637010854	204759552010854	205200573010854	204777320010854		1	8	2003	19	9	2003	11	3	6.2	1	1	1	1	1	9	1	835	27	2.60	20	50	5.7807	4	74.965282						20.199891		4.393616	12	210	503	21	5	61	50	131	81.4066	2	0
22333403010478	43291002010478	204757637010854	204759553010854	205200574010854	204777325010854		1	8	2003	19	9	2003	11	3	6.2	1	1	1	1	2	5	1	835	27	2.10	15	50	4.5455	4	74.965282						11.888932		2.690400	11	315	503	21	5	61	50	131	81.4066	2	0
22333403010478	43291002010478	204757637010854	204759553010854	205200574010854	204777326010854		1	8	2003	19	9	2003	11	3	6.2	1	1	1	1	2	6	1	835	27	3.50	25	45	9.0909	3	74.965282						42.013511		8.775373	11	315	503	21	5	61	50	131	81.4066	2	0
22333403010478	43291002010478	204757637010854	204759553010854	205200574010854	204777327010854		1	8	2003	19	9	2003	11	3	6.2	1	1	1	1	2	7	1	812	28	1.20	12	20	0.9091	5	74.965282						3.060401		0.834262	11	315	503	21	5	61	50	131	81.4066	2	0
22333403010478	43291002010478	204757637010854	204759553010854	205200574010854	204777328010854		1	8	2003	19	9	2003	11	3	6.2	1	1	1	1	2	8	1	812	28	2.10	17	30	0.9091	5	74.965282						12.835202		2.904536	11	315	503	21	5	61	50	131	81.4066	2	0
22333403010478	43291002010478	204757637010854	204759553010854	205200574010854	204777329010854		1	8	2003	19	9	2003	11	3	6.2	1	1	1	1	2	9	1	802	25	2.00	17	35	9.0909	3	74.965282						11.216971		2.565622	11	315	503	21	5	61	50	131	81.4066	2	0
22333403010478	43291002010478	204757637010854	204759553010854	205200574010854	204777330010854		1	8	2003	19	9	2003	11	3	6.2	1	1	1	1	2	10	1	835	27	2.00	17	45	4.5455	4	74.965282						10.525499		2.407464	11	315	503	21	5	61	50	131	81.4066	2	0
22333403010478	43291002010478	204757637010854	204759553010854	205200574010854	204777331010854		1	8	2003	19	9	2003	11	3	6.2	1	1	1	1	2	11	1	500	43	1.10	15	80	0.9091	5	74.965282						1.714474		0.491275	11	315	503	21	5	61	50	131	81.4066	2	0
22333403010478	43291002010478	204757637010854	204759554010854	205200575010854	204777332010854	205385490010854	1	8	2003	19	9	2003	11	3	6.2	1	1	1	1	3	1	1	835	27	8.60	40	50	2.2466	3	6.018046	5.235829	5.235829	232.686943	76.221168	17.136680			63.792869	7	265	503	21	5	61	50	131	81.4066	2	0
22333403010478	43291002010478	204757637010854	204759555010854	205200576010854	204777344010854		1	8	2003	19	9	2003	11	3	6.2	1	1	1	1	4	7	1	131	2	7.40	27	20	0.6398	4	6.018046	2.344352	2.344352	76.768788	14.091547	5.968451			22.519037	10	10	503	21	5	61	50	131	81.4066	2	0
22333403010478	43291002010478	204757637010854	204759555010854	205200576010854	204777345010854		1	8	2003	19	9	2003	11	3	6.2	1	1	1	1	4	8	1	812	28	5.50	34	40	1.0841	3	6.018046	1.552208	1.552208	64.855969	31.445943	6.000839			20.518139	10	10	503	21	5	61	50	131	81.4066	2	0
22333403010478	43291002010478	204757637010854	204759555010854	205200576010854	204777346010854		1	8	2003	19	9	2003	11	3	6.2	1	1	1	1	4	9	1	812	28	5.30	33	30	1.0206	3	6.018046	1.367727	1.367727	57.147792	28.668036	5.442064			18.351097	10	10	503	21	5	61	50	131	81.4066	2	0
22333403010478	43291002010478	204757637010854	204759555010854	205200576010854	204777347010854		1	8	2003	19	9	2003	11	3	6.2	1	1	1	1	4	10	1	131	2	6.70	36	35	1.0785	3	6.018046	2.638645	2.638645	86.405787	16.337700	7.081049			25.681092	10	10	503	21	5	61	50	131	81.4066	2	0
22333403010478	43291002010478	204757637010854	204759555010854	205200576010854	204777348010854		1	8	2003	19	9	2003	11	3	6.2	1	1	1	1	4	11	1	827	28	2.80	25	40	10.4708	3	74.965282						26.187852		5.631096	10	10	503	21	5	61	50	131	81.4066	2	0
22333403010478	43291002010478	204757637010854	204759555010854	205200576010854	204777349010854		1	8	2003	19	9	2003	11	3	6.2	1	1	1	1	4	12	1	409	29	2.00	23	35	5.2354	4	74.965282						10.834811		2.478212	10	10	503	21	5	61	50	131	81.4066	2	0
22333403010478	43291002010478	204757637010854	204759555010854	205200576010854	204777350010854		1	8	2003	19	9	2003	11	3	6.2	1	1	1	1	4	13	1	409	29	1.50	23	30	5.2354	4	74.965282						5.235035		1.297974	10	10	503	21	5	61	50	131	81.4066	2	0
22333403010478	43291002010478	204757637010854	204759555010854	205200576010854	204777351010854		1	8	2003	19	9	2003	11	3	6.2	1	1	1	1	4	14	1	802	25	2.30	25	30	5.2354	4	74.965282						15.888031		3.530565	10	10	503	21	5	61	50	131	81.4066	2	0
139994365010854	22333403010478	230736281010854	230736298010854	237054891010854	230736302010854	204777312010854	1	9	2009	19	9	2009	4	20	5.5	1	1	1	1	1	1	1	802	25	9.10	41	33	2.4633	3	6.018046	6.236889	6.236889	268.379820	84.070235	19.253021			72.553021	10	208	503	24	5	61	50	131	78.8952	2	0
139994365010854	22333403010478	230736281010854	230736298010854	237054891010854	230736303010854	204777313010854	1	9	2009	19	9	2009	4	20	5.5	1	1	1	1	1	2	1	110	2	7.70	41	40	1.2323	3	6.018046	4.678254	4.678254	153.551524	27.808183	11.758933			44.822017	10	208	503	24	5	61	50	131	78.8952	2	0
139994365010854	22333403010478	230736281010854	230736298010854	237054891010854	230736304010854	204777314010854	1	9	2009	19	9	2009	4	20	5.5	1	1	1	1	1	3	1	802	25	11.30	45	55	3.5059	3	6.018046	10.951008	10.951008	471.233263	126.811333	29.559033			121.532580	10	208	503	24	5	61	50	131	78.8952	2	0
139994365010854	22333403010478	230736281010854	230736298010854	237054891010854	230736305010854	204777317010854	1	9	2009	19	9	2009	4	20	5.5	1	1	1	1	1	6	1	835	27	3.90	32	25	1.1561	5	74.965282						54.796245		11.312956	10	208	503	24	5	61	50	131	78.8952	2	0
139994365010854	22333403010478	230736281010854	230736298010854	237054891010854	230736306010854	204777318010854	1	9	2009	19	9	2009	4	20	5.5	1	1	1	1	1	7	1	409	29	2.80	21	45	1.1561	5	74.965282						24.970007		5.369226	10	208	503	24	5	61	50	131	78.8952	2	0
139994365010854	22333403010478	230736281010854	230736298010854	237054891010854	230736307010854	204777319010854	1	9	2009	19	9	2009	4	20	5.5	1	1	1	1	1	8	1	403	29	2.50	25	50	1.1561	5	74.965282						18.870733		4.131280	10	208	503	24	5	61	50	131	78.8952	2	0
139994365010854	22333403010478	230736281010854	230736298010854	237054891010854	230736308010854	204777320010854	1	9	2009	19	9	2009	4	20	5.5	1	1	1	1	1	9	1	835	27	3.00	26	35	1.1561	5	74.965282						28.754844		6.122765	10	208	503	24	5	61	50	131	78.8952	2	0
139994365010854	22333403010478	230736281010854	230736299010854	237054892010854	230736309010854	204777325010854	1	9	2009	19	9	2009	4	20	5.5	1	1	1	1	2	5	2	835	27	2.29	15				74.965282									10	315	503	24	5	61	50	131	78.8952	2	0
139994365010854	22333403010478	230736281010854	230736299010854	237054892010854	230736310010854	204777326010854	1	9	2009	19	9	2009	4	20	5.5	1	1	1	1	2	6	1	835	27	4.50	29	45	11.5614	3	74.965282						77.816652		15.852091	10	315	503	24	5	61	50	131	78.8952	2	0
139994365010854	22333403010478	230736281010854	230736299010854	237054892010854	230736311010854	204777327010854	1	9	2009	19	9	2009	4	20	5.5	1	1	1	1	2	7	2	812	28	1.45	12				74.965282									10	315	503	24	5	61	50	131	78.8952	2	0
139994365010854	22333403010478	230736281010854	230736299010854	237054892010854	230736312010854	204777328010854	1	9	2009	19	9	2009	4	20	5.5	1	1	1	1	2	8	2	812	28	2.35	17				74.965282									10	315	503	24	5	61	50	131	78.8952	2	0
139994365010854	22333403010478	230736281010854	230736299010854	237054892010854	230736313010854	204777329010854	1	9	2009	19	9	2009	4	20	5.5	1	1	1	1	2	9	1	802	25	2.80	16	35	11.5614	3	74.965282						25.850737		5.558607	10	315	503	24	5	61	50	131	78.8952	2	0
139994365010854	22333403010478	230736281010854	230736299010854	237054892010854	230736314010854	204777330010854	1	9	2009	19	9	2009	4	20	5.5	1	1	1	1	2	10	1	835	27	2.20	21	25	5.7807	4	74.965282						13.349289		2.992099	10	315	503	24	5	61	50	131	78.8952	2	0
139994365010854	22333403010478	230736281010854	230736299010854	237054892010854	230736315010854	204777331010854	1	9	2009	19	9	2009	4	20	5.5	1	1	1	1	2	11	2	500	43	1.32	15				74.965282									10	315	503	24	5	61	50	131	78.8952	2	0
139994365010854	22333403010478	230736281010854	230736300010854	237054893010854	230736316010854	204777332010854	1	9	2009	19	9	2009	4	20	5.5	1	1	1	1	3	1	1	835	27	9.10	46	50	2.4633	3	6.018046	6.845656	6.845656	304.229715	95.522934	21.602135			82.244578	6	258	503	24	5	61	50	131	78.8952	2	0
139994365010854	22333403010478	230736281010854	230736300010854	237054893010854	230736317010854		1	9	2009	19	9	2009	4	20	5.5	1	1	1	1	3	7	1	835	27	1.70	19	10	1.1561	5	74.965282						6.995299		1.667486	6	258	503	24	5	61	50	131	78.8952	2	0
139994365010854	22333403010478	230736281010854	230736300010854	237054893010854	230736318010854		1	9	2009	19	9	2009	4	20	5.5	1	1	1	1	3	8	1	835	27	1.10	19	20	1.1561	5	74.965282						2.235806		0.640660	6	258	503	24	5	61	50	131	78.8952	2	0
139994365010854	22333403010478	230736281010854	230736301010854	237054894010854	230736319010854	204777344010854	1	9	2009	19	9	2009	4	20	5.5	1	1	1	1	4	7	1	131	2	8.90	43	33	1.7576	3	6.018046	6.469223	6.469223	211.842936	37.068077	14.969253			60.837807	10	18	503	24	5	61	50	131	78.8952	2	0
139994365010854	22333403010478	230736281010854	230736301010854	237054894010854	230736320010854	204777345010854	1	9	2009	19	9	2009	4	20	5.5	1	1	1	1	4	8	1	812	28	5.90	39	25	1.2156	3	6.018046	2.150164	2.150164	89.840388	40.891227	7.880712			27.670061	10	18	503	24	5	61	50	131	78.8952	2	0
139994365010854	22333403010478	230736281010854	230736301010854	237054894010854	230736321010854	204777346010854	1	9	2009	19	9	2009	4	20	5.5	1	1	1	1	4	9	2	812	28	5.80	35				6.018046	1.822759	1.731621	44.056783	4.714634	6.428746			22.426170	10	18	503	24	5	61	50	131	78.8952	2	0
139994365010854	22333403010478	230736281010854	230736301010854	237054894010854	230736322010854	204777347010854	1	9	2009	19	9	2009	4	20	5.5	1	1	1	1	4	10	1	131	2	9.20	47	35	1.8607	3	6.018046	7.723499	7.723499	252.915799	43.917752	17.572508			72.385977	10	18	503	24	5	61	50	131	78.8952	2	0
139994365010854	22333403010478	230736281010854	230736301010854	237054894010854	230736323010854	204777348010854	1	9	2009	19	9	2009	4	20	5.5	1	1	1	1	4	11	1	827	28	3.20	32	20	6.2931	3	74.965282						36.389270		7.682955	10	18	503	24	5	61	50	131	78.8952	2	0
139994365010854	22333403010478	230736281010854	230736301010854	237054894010854	230736324010854	204777349010854	1	9	2009	19	9	2009	4	20	5.5	1	1	1	1	4	12	1	409	29	2.40	27	30	6.2931	3	74.965282						17.055785		3.760579	10	18	503	24	5	61	50	131	78.8952	2	0
139994365010854	22333403010478	230736281010854	230736301010854	237054894010854	230736325010854	204777350010854	1	9	2009	19	9	2009	4	20	5.5	1	1	1	1	4	13	1	409	29	1.70	25	33	3.1465	4	74.965282						7.200870		1.716488	10	18	503	24	5	61	50	131	78.8952	2	0
139994365010854	22333403010478	230736281010854	230736301010854	237054894010854	230736326010854	204777351010854	1	9	2009	19	9	2009	4	20	5.5	1	1	1	1	4	14	1	802	25	2.70	27	10	6.2931	3	74.965282						23.631088		5.109343	10	18	503	24	5	61	50	131	78.8952	2	0
139994365010854	22333403010478	230736281010854	230736301010854	237054894010854	230736327010854		1	9	2009	19	9	2009	4	20	5.5	1	1	1	1	4	15	1	802	25	6.30	37	35	1.3527	3	6.018046	2.483716	2.483716	106.876883	45.003252	9.853836			32.153931	10	18	503	24	5	61	50	131	78.8952	2	0
139994365010854	22333403010478	230736281010854	230736301010854	237054894010854	230736328010854		1	9	2009	19	9	2009	4	20	5.5	1	1	1	1	4	16	1	311	31	1.20	21	35	0.5291	5	74.965282						3.378251		0.920908	10	18	503	24	5	61	50	131	78.8952	2	0
139994365010854	22333403010478	230736281010854	230736301010854	237054894010854	230736329010854		1	9	2009	19	9	2009	4	20	5.5	1	1	1	1	4	17	1	409	29	1.10	17	15	0.6293	5	74.965282						2.301509		0.659487	10	18	503	24	5	61	50	131	78.8952	2	0
139994365010854	22333403010478	230736281010854	230736301010854	237054894010854	230736330010854		1	9	2009	19	9	2009	4	20	5.5	1	1	1	1	4	18	1	521	42	1.10	25	20	0.6293	5	74.965282						1.901242		0.544792	10	18	503	24	5	61	50	131	78.8952	2	0
22330395010478	43337962010478	204803852010854	204805914010854	205211943010854	204824490010854	205386719010854	1	8	2004	21	58	2003	12	17	6.5	1	1	1	1	1	1	1	131	2	6.80	42	45	1.1063	3	6.018046	3.336370	3.336370	109.253680	20.563063	8.882882			32.405579	25	360	161	15	5				51.3739	3	0
22330395010478	43337962010478	204803852010854	204805914010854	205211943010854	204824492010854		1	8	2004	21	58	2003	12	17	6.5	1	1	1	1	1	3	1	131	2	5.30	35	40	0.7206	3	6.018046	1.284260	1.220047	39.951991	8.193093	3.722505			12.317920	25	360	161	15	5				51.3739	3	0
22330395010478	43337962010478	204803852010854	204805914010854	205211943010854	204824493010854		1	8	2004	21	58	2003	12	17	6.5	1	1	1	1	1	4	1	131	2	5.10	36	50	0.6745	3	6.018046	1.184129	1.184129	38.775810	8.070933	3.692113			12.037838	25	360	161	15	5				51.3739	3	0
22330395010478	43337962010478	204803852010854	204805914010854	205211943010854	204824494010854		1	8	2004	21	58	2003	12	17	6.5	1	1	1	1	1	5	1	131	2	5.80	36	45	0.8415	3	6.018046	1.771945	1.771945	58.024593	11.511595	5.142218			17.621399	25	360	161	15	5				51.3739	3	0
22330395010478	43337962010478	204803852010854	204805914010854	205211943010854	204824495010854		1	8	2004	21	58	2003	12	17	6.5	1	1	1	1	1	6	1	131	2	5.00	41	35	0.6519	3	6.018046	1.373819	1.373819	44.987451	9.437345	4.331976			14.017252	25	360	161	15	5				51.3739	3	0
22330395010478	43337962010478	204803852010854	204805914010854	205211943010854	204824496010854		1	8	2004	21	58	2003	12	17	6.5	1	1	1	1	1	7	1	131	2	5.70	39	35	0.8167	3	6.018046	1.891934	1.891934	61.953785	12.367615	5.543333			18.867663	25	360	161	15	5				51.3739	3	0
22330395010478	43337962010478	204803852010854	204805914010854	205211943010854	204824497010854		1	8	2004	21	58	2003	12	17	6.5	1	1	1	1	1	8	1	131	2	5.00	39	30	0.6519	3	6.018046	1.266819	1.266819	41.483600	8.702316	3.994580			12.925517	25	360	161	15	5				51.3739	3	0
22330395010478	43337962010478	204803852010854	204805914010854	205211943010854	204824498010854		1	8	2004	21	58	2003	12	17	6.5	1	1	1	1	1	9	1	131	2	5.20	43	30	0.6974	3	6.018046	1.668540	1.668540	54.638465	11.287040	5.145746			16.902971	25	360	161	15	5				51.3739	3	0
22330395010478	43337962010478	204803852010854	204805914010854	205211943010854	204824499010854		1	8	2004	21	58	2003	12	17	6.5	1	1	1	1	1	10	1	131	2	5.40	41	40	0.7442	3	6.018046	1.738817	1.738817	56.939774	11.594639	5.250079			17.498599	25	360	161	15	5				51.3739	3	0
22330395010478	43337962010478	204803852010854	204805914010854	205211943010854	204824500010854		1	8	2004	21	58	2003	12	17	6.5	1	1	1	1	1	11	1	409	29	1.10	12	50	0.4899	4	74.965282						2.301509		0.659487	25	360	161	15	5				51.3739	3	0
22330395010478	43337962010478	204803852010854	204805914010854	205211943010854	204824501010854		1	8	2004	21	58	2003	12	17	6.5	1	1	1	1	1	12	1	409	29	1.00	12	50	0.4194	4	74.965282						1.756169		0.538433	25	360	161	15	5				51.3739	3	0
22330395010478	43337962010478	204803852010854	204805914010854	205211943010854	204824502010854		1	8	2004	21	58	2003	12	17	6.5	1	1	1	1	1	13	1	131	2	4.50	36	30	6.7748	3	74.965282						46.384545		11.165456	25	360	161	15	5				51.3739	3	0
22330395010478	43337962010478	204803852010854	204805915010854	205211944010854	204824503010854	205386721010854	1	8	2004	21	58	2003	12	17	6.5	1	1	1	1	2	1	1	403	29	6.30	35	60	1.3527	3	6.018046	1.929003	1.832553	86.449588	35.630792	8.741504			26.008376	30	142	161	15	5				51.3739	3	0
22330395010478	43337962010478	204803852010854	204805915010854	205211944010854	204824504010854	205386722010854	1	8	2004	21	58	2003	12	17	6.5	1	1	1	1	2	2	1	812	28	11.40	60	50	3.5566	3	6.018046	13.817695	11.745041	490.743518	134.160457	27.754180			126.347958	30	142	161	15	5				51.3739	3	0
22330395010478	43337962010478	204803852010854	204805915010854	205211944010854	204824505010854	205386723010854	1	8	2004	21	58	2003	12	17	6.5	1	1	1	1	2	3	1	812	28	10.70	55	50	3.2076	3	6.018046	11.124981	11.124981	464.835526	132.587881	27.315791			121.200560	30	142	161	15	5				51.3739	3	0
22330395010478	43337962010478	204803852010854	204805915010854	205211944010854	204824507010854		1	8	2004	21	58	2003	12	17	6.5	1	1	1	1	2	5	1	131	2	3.10	29	30	3.5687	3	74.965282						18.417774		4.625250	30	142	161	15	5				51.3739	3	0
22330395010478	43337962010478	204803852010854	204805915010854	205211944010854	204824508010854		1	8	2004	21	58	2003	12	17	6.5	1	1	1	1	2	6	1	762	41	4.30	31	45	8.5607	3	74.965282						53.844416		11.012925	30	142	161	15	5				51.3739	3	0
22330395010478	43337962010478	204803852010854	204805915010854	205211944010854	204824509010854		1	8	2004	21	58	2003	12	17	6.5	1	1	1	1	2	7	1	132	3	1.10	12	50	0.4126	4	74.965282						1.598911		0.572392	30	142	161	15	5				51.3739	3	0
22330395010478	43337962010478	204803852010854	204805915010854	205211944010854	204824510010854		1	8	2004	21	58	2003	12	17	6.5	1	1	1	1	2	8	1	409	29	1.30	18	50	1.2865	3	74.965282						3.610174		0.946881	30	142	161	15	5				51.3739	3	0
22330395010478	43337962010478	204803852010854	204805915010854	205211944010854	204824511010854		1	8	2004	21	58	2003	12	17	6.5	1	1	1	1	2	9	1	131	2	1.40	15	25	0.4547	4	74.965282						2.391737		0.739303	30	142	161	15	5				51.3739	3	0
22330395010478	43337962010478	204803852010854	204805916010854	205211945010854	204824514010854	205386727010854	1	8	2004	21	58	2003	12	17	6.5	1	1	1	1	3	3	1	131	2	5.70	42	30	0.8167	3	6.018046	2.100520	2.100520	68.784199	13.731147	6.154486			20.947826	0	0	161	15	5				51.3739	3	0
22330395010478	43337962010478	204803852010854	204805916010854	205211945010854	204824519010854		1	8	2004	21	58	2003	12	17	6.5	1	1	1	1	3	8	1	131	2	6.40	45	50	0.9968	3	6.018046	3.124767	3.124767	102.324470	19.632397	8.594534			30.610975	0	0	161	15	5				51.3739	3	0
22330395010478	43337962010478	204803852010854	204805916010854	205211945010854	204824520010854		1	8	2004	21	58	2003	12	17	6.5	1	1	1	1	3	9	1	131	2	5.30	44	30	0.7206	3	6.018046	1.825273	1.825273	59.770886	12.257422	5.569120			18.428442	0	0	161	15	5				51.3739	3	0
22330395010478	43337962010478	204803852010854	204805916010854	205211945010854	204824521010854		1	8	2004	21	58	2003	12	17	6.5	1	1	1	1	3	10	1	131	2	5.60	44	40	0.7922	3	6.018046	2.133177	2.133177	69.853594	14.034238	6.311698			21.335588	0	0	161	15	5				51.3739	3	0
22330395010478	43337962010478	204803852010854	204805916010854	205211945010854	204824522010854		1	8	2004	21	58	2003	12	17	6.5	1	1	1	1	3	11	1	131	2	5.60	45	35	0.7922	3	6.018046	2.200287	2.200287	72.051197	14.475757	6.510265			22.006808	0	0	161	15	5				51.3739	3	0
22330395010478	43337962010478	204803852010854	204805916010854	205211945010854	204824523010854		1	8	2004	21	58	2003	12	17	6.5	1	1	1	1	3	12	1	131	2	5.50	45	35	0.7680	3	6.018046	2.093394	2.093394	68.550849	13.863919	6.256305			21.001015	0	0	161	15	5				51.3739	3	0
22330395010478	43337962010478	204803852010854	204805916010854	205211945010854	204824524010854		1	8	2004	21	58	2003	12	17	6.5	1	1	1	1	3	13	1	131	2	5.20	43	40	0.6974	3	6.018046	1.668540	1.668540	54.638465	11.287040	5.145746			16.902971	0	0	161	15	5				51.3739	3	0
22330395010478	43337962010478	204803852010854	204805916010854	205211945010854	204824525010854		1	8	2004	21	58	2003	12	17	6.5	1	1	1	1	3	14	1	131	2	6.80	46	45	1.1063	3	6.018046	3.732185	3.657541	119.770832	22.542538	9.737980			35.525056	0	0	161	15	5				51.3739	3	0
22330395010478	43337962010478	204803852010854	204805916010854	205211945010854	204824526010854		1	8	2004	21	58	2003	12	17	6.5	1	1	1	1	3	15	1	131	2	5.00	42	35	0.6519	3	6.018046	1.427319	1.427319	46.739376	9.804859	4.500675			14.563120	0	0	161	15	5				51.3739	3	0
22330395010478	43337962010478	204803852010854	204805916010854	205211945010854	204824527010854		1	8	2004	21	58	2003	12	17	6.5	1	1	1	1	3	16	1	693	35	1.20	14	45	0.0452	5	74.965282						2.185124		0.595663	0	0	161	15	5				51.3739	3	0
22330395010478	43337962010478	204803852010854	204805916010854	205211945010854	204824528010854		1	8	2004	21	58	2003	12	17	6.5	1	1	1	1	3	17	1	131	2	1.60	20	32	0.5720	4	74.965282						3.418497		0.999839	0	0	161	15	5				51.3739	3	0
22330395010478	43337962010478	204803852010854	204805916010854	205211945010854	204824529010854		1	8	2004	21	58	2003	12	17	6.5	1	1	1	1	3	18	1	131	2	2.00	21	35	0.8397	4	74.965282						6.101109		1.666328	0	0	161	15	5				51.3739	3	0
22330395010478	43337962010478	204803852010854	204805916010854	205211945010854	204824530010854		1	8	2004	21	58	2003	12	17	6.5	1	1	1	1	3	19	1	131	2	1.60	19	30	0.1144	5	74.965282						3.418497		0.999839	0	0	161	15	5				51.3739	3	0
22330395010478	43337962010478	204803852010854	204805916010854	205211945010854	204824531010854		1	8	2004	21	58	2003	12	17	6.5	1	1	1	1	3	20	1	131	2	1.40	23	25	0.4547	4	74.965282						2.391737		0.739303	0	0	161	15	5				51.3739	3	0
22330395010478	43337962010478	204803852010854	204805916010854	205211945010854	204824532010854		1	8	2004	21	58	2003	12	17	6.5	1	1	1	1	3	21	1	131	2	1.40	19	25	0.0909	5	74.965282						2.391737		0.739303	0	0	161	15	5				51.3739	3	0
22330395010478	43337962010478	204803852010854	204805916010854	205211945010854	204824533010854		1	8	2004	21	58	2003	12	17	6.5	1	1	1	1	3	22	1	131	2	1.10	13	20	0.0601	5	74.965282						1.207712		0.432347	0	0	161	15	5				51.3739	3	0
22330395010478	43337962010478	204803852010854	204805916010854	205211945010854	204824534010854		1	8	2004	21	58	2003	12	17	6.5	1	1	1	1	3	23	1	131	2	3.00	27	25	1.6865	4	74.965282						16.971649		4.282300	0	0	161	15	5				51.3739	3	0
22330395010478	43337962010478	204803852010854	204805917010854	205211946010854	204824535010854	205386732010854	1	8	2004	21	58	2003	12	17	6.5	1	1	1	1	4	1	1	121	1	8.10	55	25	1.6728	3	6.018046	7.229144	7.229144	272.012447	45.304657	23.587298			78.928516	25	360	161	15	5				51.3739	3	0
22330395010478	43337962010478	204803852010854	204805917010854	205211946010854	204824536010854	205386733010854	1	8	2004	21	58	2003	12	17	6.5	1	1	1	1	4	2	1	131	2	5.00	46	25	0.6519	3	6.018046	1.641319	1.641319	53.747078	11.274915	5.175467			16.746589	25	360	161	15	5				51.3739	3	0
22330395010478	43337962010478	204803852010854	204805917010854	205211946010854	204824537010854	205386734010854	1	8	2004	21	58	2003	12	17	6.5	1	1	1	1	4	3	1	131	2	6.20	47	35	0.9438	3	6.018046	3.046614	3.046614	99.765251	19.343070	8.524819			29.985652	25	360	161	15	5				51.3739	3	0
22330395010478	43337962010478	204803852010854	204805917010854	205211946010854	204824539010854		1	8	2004	21	58	2003	12	17	6.5	1	1	1	1	4	5	1	131	2	7.70	52	35	1.3700	3	6.018046	5.778110	5.778110	189.211562	34.348565	14.407419			55.231258	25	360	161	15	5				51.3739	3	0
22330395010478	43337962010478	204803852010854	204805917010854	205211946010854	204824540010854		1	8	2004	21	58	2003	12	17	6.5	1	1	1	1	4	6	1	131	2	5.00	44	30	0.6519	3	6.018046	1.534319	1.534319	50.243227	10.539887	4.838071			15.654854	25	360	161	15	5				51.3739	3	0
22330395010478	43337962010478	204803852010854	204805917010854	205211946010854	204824541010854		1	8	2004	21	58	2003	12	17	6.5	1	1	1	1	4	7	1	131	2	6.70	48	40	1.0785	3	6.018046	3.791420	3.791420	124.154871	23.475338	10.174627			36.900684	25	360	161	15	5				51.3739	3	0
22330395010478	43337962010478	204803852010854	204805917010854	205211946010854	204824542010854		1	8	2004	21	58	2003	12	17	6.5	1	1	1	1	4	8	1	131	2	5.30	42	35	0.7206	3	6.018046	1.705048	1.705048	55.833966	11.450064	5.202299			17.214619	25	360	161	15	5				51.3739	3	0
22330395010478	43337962010478	204803852010854	204805917010854	205211946010854	204824543010854		1	8	2004	21	58	2003	12	17	6.5	1	1	1	1	4	9	1	131	2	6.20	47	35	0.9438	3	6.018046	3.046614	3.046614	99.765251	19.343070	8.524819			29.985652	25	360	161	15	5				51.3739	3	0
22330395010478	43337962010478	204803852010854	204805917010854	205211946010854	204824544010854		1	8	2004	21	58	2003	12	17	6.5	1	1	1	1	4	10	1	131	2	5.70	47	30	0.8167	3	6.018046	2.448163	2.448163	80.168211	16.003697	7.173074			24.414760	25	360	161	15	5				51.3739	3	0
22330395010478	43337962010478	204803852010854	204805917010854	205211946010854	204824545010854		1	8	2004	21	58	2003	12	17	6.5	1	1	1	1	4	11	1	131	2	5.40	44	35	0.7442	3	6.018046	1.926025	1.926025	63.070139	12.842964	5.815324			19.382569	25	360	161	15	5				51.3739	3	0
22330395010478	43337962010478	204803852010854	204805917010854	205211946010854	204824546010854		1	8	2004	21	58	2003	12	17	6.5	1	1	1	1	4	12	1	131	2	5.60	46	40	0.7922	3	6.018046	2.267397	2.267397	74.248799	14.917275	6.708831			22.678028	25	360	161	15	5				51.3739	3	0
22330395010478	43337962010478	204803852010854	204805917010854	205211946010854	204824547010854		1	8	2004	21	58	2003	12	17	6.5	1	1	1	1	4	13	1	131	2	7.10	48	40	1.1916	3	6.018046	4.358434	4.358434	142.722465	26.514355	11.340905			42.088653	25	360	161	15	5				51.3739	3	0
22330395010478	43337962010478	204803852010854	204805917010854	205211946010854	204824548010854		1	8	2004	21	58	2003	12	17	6.5	1	1	1	1	4	14	1	131	2	7.00	51	40	1.1629	3	6.018046	4.528179	4.528179	148.280981	27.663654	11.871498			43.809798	25	360	161	15	5				51.3739	3	0
22330395010478	43337962010478	204803852010854	204805917010854	205211946010854	204824549010854		1	8	2004	21	58	2003	12	17	6.5	1	1	1	1	4	15	1	131	2	6.00	44	35	0.8920	3	6.018046	2.570079	2.570079	84.160506	16.500211	7.321020			25.422294	25	360	161	15	5				51.3739	3	0
22330395010478	43337962010478	204803852010854	204805917010854	205211946010854	204824550010854		1	8	2004	21	58	2003	12	17	6.5	1	1	1	1	4	16	1	131	2	4.20	36	25	6.0167	3	74.965282						39.119193		9.477942	25	360	161	15	5				51.3739	3	0
236617232010854	22330395010478	257102036010854	257102082010854	259308578010854	257102087010854	204824490010854	1	9	2011	21	58	2011	2	3	7.1	1	1	1	1	1	1	1	131	2	8.90	56	35	1.7576	3	6.018046	8.672845	8.672845	284.003341	49.694637	20.068255			81.561089	30	355	161	22	4	94	50	131	74.6667	2	0
236617232010854	22330395010478	257102036010854	257102082010854	259308578010854	257102088010854	204824492010854	1	9	2011	21	58	2011	2	3	7.1	1	1	1	1	1	3	1	131	2	7.00	52	30	1.1629	3	6.018046	4.633039	4.633039	151.714755	28.304268	12.146408			44.824310	30	355	161	22	4	94	50	131	74.6667	2	0
236617232010854	22330395010478	257102036010854	257102082010854	259308578010854	257102089010854	204824493010854	1	9	2011	21	58	2011	2	3	7.1	1	1	1	1	1	4	2	131	2	6.06	41				6.018046									30	355	161	22	4	94	50	131	74.6667	2	0
236617232010854	22330395010478	257102036010854	257102082010854	259308578010854	257102090010854	204824494010854	1	9	2011	21	58	2011	2	3	7.1	1	1	1	1	1	5	2	131	2	7.20	49				6.018046	4.616261	4.616261	129.216358	24.108079	11.923304			44.497373	30	355	161	22	4	94	50	131	74.6667	2	0
236617232010854	22330395010478	257102036010854	257102082010854	259308578010854	257102091010854	204824495010854	1	9	2011	21	58	2011	2	3	7.1	1	1	1	1	1	6	1	131	2	7.10	56	33	1.1916	3	6.018046	5.221453	5.221453	170.983120	31.764496	13.586532			50.422680	30	355	161	22	4	94	50	131	74.6667	2	0
236617232010854	22330395010478	257102036010854	257102082010854	259308578010854	257102092010854	204824496010854	1	9	2011	21	58	2011	2	3	7.1	1	1	1	1	1	7	1	131	2	7.70	59	33	1.3700	3	6.018046	6.666274	6.666274	218.295622	39.628347	16.622010			63.720957	30	355	161	22	4	94	50	131	74.6667	2	0
236617232010854	22330395010478	257102036010854	257102082010854	259308578010854	257102093010854	204824497010854	1	9	2011	21	58	2011	2	3	7.1	1	1	1	1	1	8	1	131	2	6.10	53	28	0.9178	3	6.018046	3.400677	3.400677	111.359494	21.709712	9.600053			33.552876	30	355	161	22	4	94	50	131	74.6667	2	0
236617232010854	22330395010478	257102036010854	257102082010854	259308578010854	257102094010854	204824498010854	1	9	2011	21	58	2011	2	3	7.1	1	1	1	1	1	9	1	131	2	7.10	60	30	1.1916	3	6.018046	5.652963	5.652963	185.113464	34.389570	14.709347			54.589698	30	355	161	22	4	94	50	131	74.6667	2	0
236617232010854	22330395010478	257102036010854	257102082010854	259308578010854	257102095010854	204824499010854	1	9	2011	21	58	2011	2	3	7.1	1	1	1	1	1	10	1	131	2	7.50	57	35	1.3094	3	6.018046	6.041694	6.041694	197.842955	36.178264	15.273473			57.937204	30	355	161	22	4	94	50	131	74.6667	2	0
236617232010854	22330395010478	257102036010854	257102082010854	259308578010854	257102096010854	204824500010854	1	9	2011	21	58	2011	2	3	7.1	1	1	1	1	1	11	1	409	29	1.60	21	55	0.1805	5	74.965282						6.173943		1.498581	30	355	161	22	4	94	50	131	74.6667	2	0
236617232010854	22330395010478	257102036010854	257102082010854	259308578010854	257102097010854	204824501010854	1	9	2011	21	58	2011	2	3	7.1	1	1	1	1	1	12	1	409	29	1.20	16	55	0.1129	5	74.965282						2.918080		0.795466	30	355	161	22	4	94	50	131	74.6667	2	0
236617232010854	22330395010478	257102036010854	257102082010854	259308578010854	257102098010854	204824502010854	1	9	2011	21	58	2011	2	3	7.1	1	1	1	1	1	13	1	131	2	6.20	54	30	0.9438	3	6.018046	3.622445	3.622445	118.621569	22.999043	10.136069			35.653146	30	355	161	22	4	94	50	131	74.6667	2	0
236617232010854	22330395010478	257102036010854	257102082010854	259308578010854	257102099010854		1	9	2011	21	58	2011	2	3	7.1	1	1	1	1	1	14	1	131	2	5.50	53	33	0.7680	3	6.018046	2.611274	2.611274	85.509489	17.293682	7.804039			26.196408	30	355	161	22	4	94	50	131	74.6667	2	0
236617232010854	22330395010478	257102036010854	257102082010854	259308578010854	257102100010854		1	9	2011	21	58	2011	2	3	7.1	1	1	1	1	1	15	1	131	2	5.00	49	25	0.6519	3	6.018046	1.801819	1.801819	59.002855	12.377458	5.681562			18.384191	30	355	161	22	4	94	50	131	74.6667	2	0
236617232010854	22330395010478	257102036010854	257102082010854	259308578010854	257102101010854		1	9	2011	21	58	2011	2	3	7.1	1	1	1	1	1	16	1	131	2	5.90	59	30	0.8666	3	6.018046	3.575430	3.575430	117.082003	23.088855	10.278972			35.459925	30	355	161	22	4	94	50	131	74.6667	2	0
236617232010854	22330395010478	257102036010854	257102082010854	259308578010854	257102102010854		1	9	2011	21	58	2011	2	3	7.1	1	1	1	1	1	17	1	131	2	5.00	45	22	0.3260	4	6.018046	1.587819	1.587819	51.995153	10.907401	5.006769			16.200722	30	355	161	22	4	94	50	131	74.6667	2	0
236617232010854	22330395010478	257102036010854	257102082010854	259308578010854	257102103010854		1	9	2011	21	58	2011	2	3	7.1	1	1	1	1	1	18	1	131	2	5.90	59	22	0.8666	3	6.018046	3.575430	3.575430	117.082003	23.088855	10.278972			35.459925	30	355	161	22	4	94	50	131	74.6667	2	0
236617232010854	22330395010478	257102036010854	257102082010854	259308578010854	257102104010854		1	9	2011	21	58	2011	2	3	7.1	1	1	1	1	1	19	1	131	2	5.10	51	20	0.6745	3	6.018046	2.019050	2.019050	66.116360	13.761691	6.295395			20.525632	30	355	161	22	4	94	50	131	74.6667	2	0
236617232010854	22330395010478	257102036010854	257102082010854	259308578010854	257102105010854		1	9	2011	21	58	2011	2	3	7.1	1	1	1	1	1	20	1	409	29	1.00	15	50	0.0839	5	74.965282						1.756169		0.538433	30	355	161	22	4	94	50	131	74.6667	2	0
236617232010854	22330395010478	257102036010854	257102083010854	259308579010854	257102106010854	204824503010854	1	9	2011	21	58	2011	2	3	7.1	1	1	1	1	2	1	1	403	29	6.80	39	50	1.5321	3	6.018046	2.702747	2.702747	127.500468	49.216059	12.203750			37.393288	33	120	161	22	4	94	50	131	74.6667	2	0
236617232010854	22330395010478	257102036010854	257102083010854	259308579010854	257102107010854	204824504010854	1	9	2011	21	58	2011	2	3	7.1	1	1	1	1	2	2	2	812	28	11.60	60				6.018046	14.309803	0.000000	351.982259	22.029144	32.353263			148.329140	33	120	161	22	4	94	50	131	74.6667	2	0
236617232010854	22330395010478	257102036010854	257102083010854	259308579010854	257102108010854	204824505010854	1	9	2011	21	58	2011	2	3	7.1	1	1	1	1	2	3	1	812	28	12.30	58	55	4.0256	3	6.018046	15.560078	15.560078	650.147361	169.232466	35.148353			165.035738	33	120	161	22	4	94	50	131	74.6667	2	0
236617232010854	22330395010478	257102036010854	257102083010854	259308579010854	257102109010854	204824507010854	1	9	2011	21	58	2011	2	3	7.1	1	1	1	1	2	5	1	131	2	4.20	43	25	6.0167	3	74.965282						39.119193		9.477942	33	120	161	22	4	94	50	131	74.6667	2	0
236617232010854	22330395010478	257102036010854	257102083010854	259308579010854	257102110010854	204824508010854	1	9	2011	21	58	2011	2	3	7.1	1	1	1	1	2	6	1	762	41	4.50	34	40	4.5060	4	74.965282						60.322725		12.288389	33	120	161	22	4	94	50	131	74.6667	2	0
236617232010854	22330395010478	257102036010854	257102083010854	259308579010854	257102111010854	204824509010854	1	9	2011	21	58	2011	2	3	7.1	1	1	1	1	2	7	2	132	3	1.60	12				74.965282									33	120	161	22	4	94	50	131	74.6667	2	0
236617232010854	22330395010478	257102036010854	257102083010854	259308579010854	257102112010854	204824510010854	1	9	2011	21	58	2011	2	3	7.1	1	1	1	1	2	8	1	409	29	1.50	21	20	0.1624	5	74.965282						5.235035		1.297974	33	120	161	22	4	94	50	131	74.6667	2	0
236617232010854	22330395010478	257102036010854	257102083010854	259308579010854	257102113010854	204824511010854	1	9	2011	21	58	2011	2	3	7.1	1	1	1	1	2	9	2	131	2	2.15	15				74.965282									33	120	161	22	4	94	50	131	74.6667	2	0
236617232010854	22330395010478	257102036010854	257102083010854	259308579010854	257102114010854		1	9	2011	21	58	2011	2	3	7.1	1	1	1	1	2	10	1	131	2	8.80	53	48	1.7238	3	6.018046	7.963564	7.963564	260.777033	45.752575	18.533670			74.979929	33	120	161	22	4	94	50	131	74.6667	2	0
236617232010854	22330395010478	257102036010854	257102083010854	259308579010854	257102115010854		1	9	2011	21	58	2011	2	3	7.1	1	1	1	1	2	11	1	132	3	6.40	41	48	1.0894	3	6.018046	3.517116	3.517116	114.641325	21.788773	9.835850			34.295635	33	120	161	22	4	94	50	131	74.6667	2	0
236617232010854	22330395010478	257102036010854	257102083010854	259308579010854	257102116010854		1	9	2011	21	58	2011	2	3	7.1	1	1	1	1	2	12	1	812	28	5.20	39	40	0.4947	4	6.018046	1.599559	1.599559	66.834438	34.125670	6.460579			21.631375	33	120	161	22	4	94	50	131	74.6667	2	0
236617232010854	22330395010478	257102036010854	257102083010854	259308579010854	257102117010854		1	9	2011	21	58	2011	2	3	7.1	1	1	1	1	2	13	1	762	41	3.60	33	45	0.7003	5	74.965282						34.519801		7.187372	33	120	161	22	4	94	50	131	74.6667	2	0
236617232010854	22330395010478	257102036010854	257102083010854	259308579010854	257102118010854		1	9	2011	21	58	2011	2	3	7.1	1	1	1	1	2	14	1	491	42	1.20	15	40	0.1095	5	74.965282						2.420945		0.659947	33	120	161	22	4	94	50	131	74.6667	2	0
236617232010854	22330395010478	257102036010854	257102083010854	259308579010854	257102119010854		1	9	2011	21	58	2011	2	3	7.1	1	1	1	1	2	15	1	491	42	1.20	20	30	0.1095	5	74.965282						2.420945		0.659947	33	120	161	22	4	94	50	131	74.6667	2	0
236617232010854	22330395010478	257102036010854	257102084010854	259308580010854	257102120010854	204824514010854	1	9	2011	21	58	2011	2	3	7.1	1	1	1	1	3	3	1	131	2	6.70	58	28	1.0785	3	6.018046	4.752066	4.752066	155.612446	29.423370	12.752610			46.250345	22	360	161	22	4	94	50	131	74.6667	2	0
236617232010854	22330395010478	257102036010854	257102084010854	259308580010854	257102122010854	204824519010854	1	9	2011	21	58	2011	2	3	7.1	1	1	1	1	3	8	1	131	2	8.70	61	35	1.6902	3	6.018046	9.060892	9.060892	296.710434	52.199576	21.211128			85.415460	22	360	161	22	4	94	50	131	74.6667	2	0
236617232010854	22330395010478	257102036010854	257102084010854	259308580010854	257102124010854	204824520010854	1	9	2011	21	58	2011	2	3	7.1	1	1	1	1	3	9	1	131	2	6.70	53	35	1.0785	3	6.018046	4.271743	4.271743	139.883658	26.449354	11.463619			41.575514	22	360	161	22	4	94	50	131	74.6667	2	0
236617232010854	22330395010478	257102036010854	257102084010854	259308580010854	257102125010854	204824521010854	1	9	2011	21	58	2011	2	3	7.1	1	1	1	1	3	10	1	131	2	7.30	59	38	1.2499	3	6.018046	5.908714	5.908714	193.488356	35.654987	15.150965			56.854925	22	360	161	22	4	94	50	131	74.6667	2	0
236617232010854	22330395010478	257102036010854	257102084010854	259308580010854	257102126010854	204824522010854	1	9	2011	21	58	2011	2	3	7.1	1	1	1	1	3	11	1	131	2	7.70	59	42	1.3700	3	6.018046	6.666274	6.666274	218.295622	39.628347	16.622010			63.720957	22	360	161	22	4	94	50	131	74.6667	2	0
236617232010854	22330395010478	257102036010854	257102084010854	259308580010854	257102127010854	204824523010854	1	9	2011	21	58	2011	2	3	7.1	1	1	1	1	3	12	1	131	2	7.50	57	35	1.3094	3	6.018046	6.041694	6.041694	197.842955	36.178264	15.273473			57.937204	22	360	161	22	4	94	50	131	74.6667	2	0
236617232010854	22330395010478	257102036010854	257102084010854	259308580010854	257102128010854	204824524010854	1	9	2011	21	58	2011	2	3	7.1	1	1	1	1	3	13	1	131	2	6.40	58	30	0.9968	3	6.018046	4.264274	4.264274	139.639076	26.791732	11.728698			41.773861	22	360	161	22	4	94	50	131	74.6667	2	0
236617232010854	22330395010478	257102036010854	257102084010854	259308580010854	257102129010854	204824525010854	1	9	2011	21	58	2011	2	3	7.1	1	1	1	1	3	14	1	131	2	8.90	56	45	1.7576	3	6.018046	8.672845	8.672845	284.003341	49.694637	20.068255			81.561089	22	360	161	22	4	94	50	131	74.6667	2	0
236617232010854	22330395010478	257102036010854	257102084010854	259308580010854	257102130010854	204824526010854	1	9	2011	21	58	2011	2	3	7.1	1	1	1	1	3	15	1	131	2	7.40	56	38	1.2795	3	6.018046	5.742757	5.742757	188.053883	34.518849	14.620399			55.162944	22	360	161	22	4	94	50	131	74.6667	2	0
236617232010854	22330395010478	257102036010854	257102084010854	259308580010854	257102131010854	204824527010854	1	9	2011	21	58	2011	2	3	7.1	1	1	1	1	3	16	1	693	35	1.50	20	50	0.0686	5	74.965282						3.963476		0.982704	22	360	161	22	4	94	50	131	74.6667	2	0
236617232010854	22330395010478	257102036010854	257102084010854	259308580010854	257102132010854	204824528010854	1	9	2011	21	58	2011	2	3	7.1	1	1	1	1	3	17	2	131	2	2.35	20				74.965282									22	360	161	22	4	94	50	131	74.6667	2	0
236617232010854	22330395010478	257102036010854	257102084010854	259308580010854	257102133010854	204824529010854	1	9	2011	21	58	2011	2	3	7.1	1	1	1	1	3	18	2	131	2	2.75	21				74.965282									22	360	161	22	4	94	50	131	74.6667	2	0
236617232010854	22330395010478	257102036010854	257102084010854	259308580010854	257102134010854	204824530010854	1	9	2011	21	58	2011	2	3	7.1	1	1	1	1	3	19	1	131	2	1.70	23	25	0.1270	5	74.965282						4.008270		1.147839	22	360	161	22	4	94	50	131	74.6667	2	0
236617232010854	22330395010478	257102036010854	257102084010854	259308580010854	257102135010854	204824531010854	1	9	2011	21	58	2011	2	3	7.1	1	1	1	1	3	20	2	131	2	2.15	23				74.965282									22	360	161	22	4	94	50	131	74.6667	2	0
236617232010854	22330395010478	257102036010854	257102084010854	259308580010854	257102136010854	204824532010854	1	9	2011	21	58	2011	2	3	7.1	1	1	1	1	3	21	2	131	2	2.15	19				74.965282									22	360	161	22	4	94	50	131	74.6667	2	0
236617232010854	22330395010478	257102036010854	257102084010854	259308580010854	257102137010854	204824533010854	1	9	2011	21	58	2011	2	3	7.1	1	1	1	1	3	22	2	131	2	1.85	13				74.965282									22	360	161	22	4	94	50	131	74.6667	2	0
236617232010854	22330395010478	257102036010854	257102084010854	259308580010854	257102138010854	204824534010854	1	9	2011	21	58	2011	2	3	7.1	1	1	1	1	3	23	2	131	2	3.75	27				74.965282									22	360	161	22	4	94	50	131	74.6667	2	0
236617232010854	22330395010478	257102036010854	257102084010854	259308580010854	257102139010854		1	9	2011	21	58	2011	2	3	7.1	1	1	1	1	3	24	1	131	2	6.40	54	35	0.9968	3	6.018046	3.913657	3.913657	128.157677	24.588863	10.764341			38.339132	22	360	161	22	4	94	50	131	74.6667	2	0
236617232010854	22330395010478	257102036010854	257102084010854	259308580010854	257102140010854		1	9	2011	21	58	2011	2	3	7.1	1	1	1	1	3	25	1	131	2	5.70	52	25	0.8167	3	6.018046	2.795806	2.795806	91.552224	18.276247	8.191662			27.881694	22	360	161	22	4	94	50	131	74.6667	2	0
236617232010854	22330395010478	257102036010854	257102084010854	259308580010854	257102141010854		1	9	2011	21	58	2011	2	3	7.1	1	1	1	1	3	26	1	131	2	5.40	52	35	0.7442	3	6.018046	2.425244	2.425244	79.417700	16.171816	7.322636			24.406463	22	360	161	22	4	94	50	131	74.6667	2	0
236617232010854	22330395010478	257102036010854	257102084010854	259308580010854	257102142010854		1	9	2011	21	58	2011	2	3	7.1	1	1	1	1	3	27	1	131	2	6.40	59	33	0.9968	3	6.018046	4.351929	4.351929	142.509451	27.342454	11.969789			42.632551	22	360	161	22	4	94	50	131	74.6667	2	0
236617232010854	22330395010478	257102036010854	257102084010854	259308580010854	257102143010854		1	9	2011	21	58	2011	2	3	7.1	1	1	1	1	3	28	1	131	2	5.90	56	30	0.8666	3	6.018046	3.351949	3.351949	109.763834	21.645694	9.636488			33.243515	22	360	161	22	4	94	50	131	74.6667	2	0
236617232010854	22330395010478	257102036010854	257102084010854	259308580010854	257102144010854		1	9	2011	21	58	2011	2	3	7.1	1	1	1	1	3	29	1	131	2	5.70	54	35	0.8167	3	6.018046	2.934863	2.934863	96.105822	19.185266	8.599097			29.268466	22	360	161	22	4	94	50	131	74.6667	2	0
236617232010854	22330395010478	257102036010854	257102084010854	259308580010854	257102145010854		1	9	2011	21	58	2011	2	3	7.1	1	1	1	1	3	30	1	131	2	6.30	56	30	0.9701	3	6.018046	3.936769	3.936769	128.914508	24.862102	10.920455			38.654634	22	360	161	22	4	94	50	131	74.6667	2	0
236617232010854	22330395010478	257102036010854	257102084010854	259308580010854	257102146010854		1	9	2011	21	58	2011	2	3	7.1	1	1	1	1	3	31	1	131	2	5.90	58	33	0.8666	3	6.018046	3.500936	3.500936	114.642603	22.607799	10.064809			34.721119	22	360	161	22	4	94	50	131	74.6667	2	0
236617232010854	22330395010478	257102036010854	257102085010854	259308581010854	257102147010854	204824535010854	1	9	2011	21	58	2011	2	3	7.1	1	1	1	1	4	1	1	121	1	8.90	59	38	1.9158	3	6.018046	9.641006	9.641006	362.764061	59.139298	29.970463			104.179872	24	20	161	22	4	94	50	131	74.6667	2	0
236617232010854	22330395010478	257102036010854	257102085010854	259308581010854	257102148010854	204824536010854	1	9	2011	21	58	2011	2	3	7.1	1	1	1	1	4	2	1	131	2	5.90	60	20	0.8666	3	6.018046	3.649923	3.649923	119.521371	23.569904	10.493131			36.198722	24	20	161	22	4	94	50	131	74.6667	2	0
236617232010854	22330395010478	257102036010854	257102085010854	259308581010854	257102149010854	204824537010854	1	9	2011	21	58	2011	2	3	7.1	1	1	1	1	4	3	1	131	2	7.00	52	22	1.1629	3	6.018046	4.633039	4.633039	151.714755	28.304268	12.146408			44.824310	24	20	161	22	4	94	50	131	74.6667	2	0
236617232010854	22330395010478	257102036010854	257102085010854	259308581010854	257102150010854	204824539010854	1	9	2011	21	58	2011	2	3	7.1	1	1	1	1	4	5	1	131	2	9.90	67	35	2.1108	3	6.018046	13.177658	13.177658	431.519173	73.746437	28.891472			122.622912	24	20	161	22	4	94	50	131	74.6667	2	0
236617232010854	22330395010478	257102036010854	257102085010854	259308581010854	257102151010854	204824540010854	1	9	2011	21	58	2011	2	3	7.1	1	1	1	1	4	6	1	131	2	5.90	55	25	0.8666	3	6.018046	3.277456	3.277456	107.324466	21.164645	9.422329			32.504718	24	20	161	22	4	94	50	131	74.6667	2	0
236617232010854	22330395010478	257102036010854	257102085010854	259308581010854	257102152010854	204824541010854	1	9	2011	21	58	2011	2	3	7.1	1	1	1	1	4	7	1	131	2	8.60	57	38	1.6569	3	6.018046	8.201960	8.201960	268.583613	47.383849	19.314484			77.414699	24	20	161	22	4	94	50	131	74.6667	2	0
236617232010854	22330395010478	257102036010854	257102085010854	259308581010854	257102153010854	204824542010854	1	9	2011	21	58	2011	2	3	7.1	1	1	1	1	4	8	1	131	2	6.10	51	28	0.9178	3	6.018046	3.241418	3.241418	106.144355	20.693012	9.150468			31.981542	24	20	161	22	4	94	50	131	74.6667	2	0
236617232010854	22330395010478	257102036010854	257102085010854	259308581010854	257102154010854	204824543010854	1	9	2011	21	58	2011	2	3	7.1	1	1	1	1	4	9	1	131	2	6.90	52	35	1.1344	3	6.018046	4.478360	4.478360	146.649595	27.478434	11.830991			43.411353	24	20	161	22	4	94	50	131	74.6667	2	0
236617232010854	22330395010478	257102036010854	257102085010854	259308581010854	257102155010854	204824544010854	1	9	2011	21	58	2011	2	3	7.1	1	1	1	1	4	10	1	131	2	6.50	51	22	1.0237	3	6.018046	3.791484	3.791484	124.156966	23.702157	10.341561			37.059319	24	20	161	22	4	94	50	131	74.6667	2	0
236617232010854	22330395010478	257102036010854	257102085010854	259308581010854	257102156010854	204824545010854	1	9	2011	21	58	2011	2	3	7.1	1	1	1	1	4	11	1	131	2	6.20	50	28	0.9438	3	6.018046	3.293399	3.293399	107.846539	20.909917	9.215356			32.414581	24	20	161	22	4	94	50	131	74.6667	2	0
236617232010854	22330395010478	257102036010854	257102085010854	259308581010854	257102157010854	204824546010854	1	9	2011	21	58	2011	2	3	7.1	1	1	1	1	4	12	1	131	2	6.60	49	35	1.0509	3	6.018046	3.748021	3.748021	122.733715	23.316653	10.139510			36.555130	24	20	161	22	4	94	50	131	74.6667	2	0
236617232010854	22330395010478	257102036010854	257102085010854	259308581010854	257102158010854	204824547010854	1	9	2011	21	58	2011	2	3	7.1	1	1	1	1	4	13	1	131	2	9.00	60	33	1.7917	3	6.018046	9.581704	9.581704	313.765085	54.759252	22.045347			90.003525	24	20	161	22	4	94	50	131	74.6667	2	0
236617232010854	22330395010478	257102036010854	257102085010854	259308581010854	257102159010854	204824548010854	1	9	2011	21	58	2011	2	3	7.1	1	1	1	1	4	14	1	131	2	8.50	59	30	1.6239	3	6.018046	8.302604	8.302604	271.879329	48.103129	19.669219			78.464474	24	20	161	22	4	94	50	131	74.6667	2	0
236617232010854	22330395010478	257102036010854	257102085010854	259308581010854	257102160010854	204824549010854	1	9	2011	21	58	2011	2	3	7.1	1	1	1	1	4	15	1	131	2	6.50	51	20	1.0237	3	6.018046	3.791484	3.791484	124.156966	23.702157	10.341561			37.059319	24	20	161	22	4	94	50	131	74.6667	2	0
236617232010854	22330395010478	257102036010854	257102085010854	259308581010854	257102161010854	204824550010854	1	9	2011	21	58	2011	2	3	7.1	1	1	1	1	4	16	1	131	2	4.50	49	20	3.3874	4	74.965282						46.384545		11.165456	24	20	161	22	4	94	50	131	74.6667	2	0
236617232010854	22330395010478	257102036010854	257102085010854	259308581010854	257102162010854		1	9	2011	21	58	2011	2	3	7.1	1	1	1	1	4	17	1	131	2	5.30	54	22	0.7206	3	6.018046	2.426399	2.426399	79.455522	16.294218	7.403225			24.497571	24	20	161	22	4	94	50	131	74.6667	2	0
236617232010854	22330395010478	257102036010854	257102085010854	259308581010854	257102163010854		1	9	2011	21	58	2011	2	3	7.1	1	1	1	1	4	18	1	131	2	5.70	55	25	0.8167	3	6.018046	3.004392	3.004392	98.382638	19.639778	8.802815			29.961857	24	20	161	22	4	94	50	131	74.6667	2	0
236617232010854	22330395010478	257102036010854	257102085010854	259308581010854	257102164010854		1	9	2011	21	58	2011	2	3	7.1	1	1	1	1	4	19	1	131	2	5.10	45	25	0.6745	3	6.018046	1.685082	1.685082	55.180154	11.485391	5.254084			17.130518	24	20	161	22	4	94	50	131	74.6667	2	0
236617232010854	22330395010478	257102036010854	257102085010854	259308581010854	257102165010854		1	9	2011	21	58	2011	2	3	7.1	1	1	1	1	4	20	1	521	42	1.50	21	55	0.1624	5	74.965282						4.391217		1.088758	24	20	161	22	4	94	50	131	74.6667	2	0
22342070010478	43366772010478	204711349010854	204713510010854	205206744010854	204732973010854	205393287010854	1	8	2002	25	16	2002	11	6	3.4	1	1	1	1	1	1	1	402	29	7.40	59	40	1.7585	3	6.018046	5.369280	5.369280	233.189978	85.610326	19.342438			66.629121	31	43	508	21	3	127	50	621	31.4933	4	0
22342070010478	43366772010478	204711349010854	204713510010854	205206744010854	204732974010854	205393288010854	1	8	2002	25	16	2002	11	6	3.4	1	1	1	1	1	2	1	621	39	8.50	74	35	1.4843	3	6.018046	9.722791	9.722791	284.179291	95.533360	19.477555			78.144201	31	43	508	21	3	127	50	621	31.4933	4	0
22342070010478	43366772010478	204711349010854	204713510010854	205206744010854	204732975010854	205393289010854	1	8	2002	25	16	2002	11	6	3.4	1	1	1	1	1	3	1	621	39	5.80	68	25	0.0964	5	6.018046	3.843431	3.843431	112.336416	51.638585	10.258313			34.819521	31	43	508	21	3	127	50	621	31.4933	4	0
22342070010478	43366772010478	204711349010854	204713510010854	205206744010854	204732976010854	205393290010854	1	8	2002	25	16	2002	11	6	3.4	1	1	1	1	1	4	1	621	39	9.40	80	40	1.6631	3	6.018046	13.033052	13.033052	380.932129	118.938829	24.349014			102.189293	31	43	508	21	3	127	50	621	31.4933	4	0
22342070010478	43366772010478	204711349010854	204713510010854	205206744010854	204732977010854	205393291010854	1	8	2002	25	16	2002	11	6	3.4	1	1	1	1	1	5	1	391	43	7.80	41	50	0.7704	4	6.018046	4.248356	4.248356	166.295608	54.263506	17.567785			46.799608	31	43	508	21	3	127	50	621	31.4933	4	0
22342070010478	43366772010478	204711349010854	204713510010854	205206744010854	204732978010854	205393292010854	1	8	2002	25	16	2002	11	6	3.4	1	1	1	1	1	6	1	115	3	8.70	49	45	0.8875	4	6.018046	8.196694	8.196694	240.546084	43.717193	15.797591			69.247159	31	43	508	21	3	127	50	621	31.4933	4	0
22342070010478	43366772010478	204711349010854	204713510010854	205206744010854	204732979010854	205393293010854	1	8	2002	25	16	2002	11	6	3.4	1	1	1	1	1	7	1	611	34	8.00	54	35	1.2609	3	6.018046	5.944774	5.944774	194.008888	66.305549	15.883054			54.216521	31	43	508	21	3	127	50	621	31.4933	4	0
22342070010478	43366772010478	204711349010854	204713510010854	205206744010854	204732984010854		1	8	2002	25	16	2002	11	6	3.4	1	1	1	1	1	12	1	402	29	5.10	43	35	0.4793	4	6.018046	1.423298	1.423298	61.814401	31.459567	6.749390			20.170974	31	43	508	21	3	127	50	621	31.4933	4	0
22342070010478	43366772010478	204711349010854	204713511010854	205206745010854	204732985010854	205393298010854	1	8	2002	25	16	2002	11	6	3.4	1	1	1	1	2	1	1	621	39	7.70	72	30	1.3275	3	6.018046	7.651605	7.651605	223.642335	81.121199	16.450842			63.168424	14	196	508	21	3	127	50	621	31.4933	4	0
22342070010478	43366772010478	204711349010854	204713511010854	205206745010854	204732986010854	205393299010854	1	8	2002	25	16	2002	11	6	3.4	1	1	1	1	2	2	1	621	39	7.00	71	30	1.1919	3	6.018046	6.133456	6.133456	179.269633	70.199081	14.147794			52.095383	14	196	508	21	3	127	50	621	31.4933	4	0
22342070010478	43366772010478	204711349010854	204713511010854	205206745010854	204732987010854	205393301010854	1	8	2002	25	16	2002	11	6	3.4	1	1	1	1	2	3	1	544	36	7.00	60	25	0.7725	4	6.018046	5.254918	5.254918	198.973897	72.939797	20.677990			57.821401	14	196	508	21	3	127	50	621	31.4933	4	0
22342070010478	43366772010478	204711349010854	204713511010854	205206745010854	204732988010854	205393302010854	1	8	2002	25	16	2002	11	6	3.4	1	1	1	1	2	4	1	402	29	7.50	57	35	0.8987	4	6.018046	5.323346	5.323346	231.195046	83.959588	19.001443			65.798994	14	196	508	21	3	127	50	621	31.4933	4	0
22342070010478	43366772010478	204711349010854	204713511010854	205206745010854	204732989010854	205393303010854	1	8	2002	25	16	2002	11	6	3.4	1	1	1	1	2	5	1	402	29	7.40	58	40	0.8792	4	6.018046	5.266988	5.266988	228.747396	83.979335	18.973938			65.359747	14	196	508	21	3	127	50	621	31.4933	4	0
22342070010478	43366772010478	204711349010854	204713511010854	205206745010854	204732999010854		1	8	2002	25	16	2002	11	6	3.4	1	1	1	1	2	15	1	621	39	5.00	38	40	0.0815	5	6.018046	1.272718	1.272718	37.199205	19.575335	3.840907			12.242331	14	196	508	21	3	127	50	621	31.4933	4	0
22342070010478	43366772010478	204711349010854	204713511010854	205206745010854	204733000010854		1	8	2002	25	16	2002	11	6	3.4	1	1	1	1	2	16	1	391	43	1.00	19	15	0.0828	5	74.965282						1.302098		0.399217	14	196	508	21	3	127	50	621	31.4933	4	0
22342070010478	43366772010478	204711349010854	204713511010854	205206745010854	204733001010854		1	8	2002	25	16	2002	11	6	3.4	1	1	1	1	2	17	1	827	28	3.60	38	35	0.6768	5	74.965282						48.606841		10.120437	14	196	508	21	3	127	50	621	31.4933	4	0
22342070010478	43366772010478	204711349010854	204713511010854	205206745010854	204733002010854		1	8	2002	25	16	2002	11	6	3.4	1	1	1	1	2	18	1	391	43	1.30	24	20	0.1238	5	74.965282						2.711585		0.711198	14	196	508	21	3	127	50	621	31.4933	4	0
22342070010478	43366772010478	204711349010854	204713511010854	205206745010854	204733003010854		1	8	2002	25	16	2002	11	6	3.4	1	1	1	1	2	19	1	391	43	1.90	28	15	0.2212	5	74.965282						7.292286		1.688127	14	196	508	21	3	127	50	621	31.4933	4	0
22342070010478	43366772010478	204711349010854	204713511010854	205206745010854	204733004010854		1	8	2002	25	16	2002	11	6	3.4	1	1	1	1	2	20	1	391	43	1.40	25	20	0.1386	5	74.965282						3.302910		0.839954	14	196	508	21	3	127	50	621	31.4933	4	0
22342070010478	43366772010478	204711349010854	204713511010854	205206745010854	204733005010854		1	8	2002	25	16	2002	11	6	3.4	1	1	1	1	2	21	1	391	43	1.10	24	10	0.0958	5	74.965282						1.714474		0.491275	14	196	508	21	3	127	50	621	31.4933	4	0
22342070010478	43366772010478	204711349010854	204713511010854	205206745010854	204733006010854		1	8	2002	25	16	2002	11	6	3.4	1	1	1	1	2	22	1	391	43	1.20	22	10	0.1095	5	74.965282						2.183124		0.595117	14	196	508	21	3	127	50	621	31.4933	4	0
22342070010478	43366772010478	204711349010854	204713511010854	205206745010854	204733007010854		1	8	2002	25	16	2002	11	6	3.4	1	1	1	1	2	23	1	391	43	1.70	30	35	0.1866	5	74.965282						5.480544		1.306410	14	196	508	21	3	127	50	621	31.4933	4	0
22342070010478	43366772010478	204711349010854	204713511010854	205206745010854	204733008010854		1	8	2002	25	16	2002	11	6	3.4	1	1	1	1	2	24	1	491	42	1.30	20	15	0.1238	5	74.965282						3.006974		0.788673	14	196	508	21	3	127	50	621	31.4933	4	0
22342070010478	43366772010478	204711349010854	204713512010854	205206746010854	204733009010854	205393313010854	1	8	2002	25	16	2002	11	6	3.4	1	1	1	1	3	1	1	611	34	6.80	58	40	0.4652	4	6.018046	4.403581	4.403581	143.711747	55.966661	13.262481			42.147725	24	25	508	21	3	127	50	621	31.4933	4	0
22342070010478	43366772010478	204711349010854	204713512010854	205206746010854	204733010010854	205393314010854	1	8	2002	25	16	2002	11	6	3.4	1	1	1	1	3	2	1	813	26	6.70	52	45	1.4955	3	6.018046	4.598775	4.598775	214.820921	85.252585	19.496737			63.305501	24	25	508	21	3	127	50	621	31.4933	4	0
22342070010478	43366772010478	204711349010854	204713512010854	205206746010854	204733011010854	205393315010854	1	8	2002	25	16	2002	11	6	3.4	1	1	1	1	3	3	1	621	39	6.20	55	40	1.0392	3	6.018046	3.510310	3.510310	102.599902	44.493407	8.886357			31.040061	24	25	508	21	3	127	50	621	31.4933	4	0
22342070010478	43366772010478	204711349010854	204713512010854	205206746010854	204733012010854	205393316010854	1	8	2002	25	16	2002	11	6	3.4	1	1	1	1	3	4	1	621	39	7.20	60	35	1.2305	3	6.018046	5.425007	5.425007	158.562973	60.681571	12.253271			45.679807	24	25	508	21	3	127	50	621	31.4933	4	0
22342070010478	43366772010478	204711349010854	204713512010854	205206746010854	204733013010854	205393317010854	1	8	2002	25	16	2002	11	6	3.4	1	1	1	1	3	5	1	621	39	6.70	59	35	1.1344	3	6.018046	4.537254	4.537254	132.615586	53.846810	10.818180			39.080440	24	25	508	21	3	127	50	621	31.4933	4	0
22342070010478	43366772010478	204711349010854	204713512010854	205206746010854	204733014010854	205393318010854	1	8	2002	25	16	2002	11	6	3.4	1	1	1	1	3	6	1	611	34	5.50	56	35	0.6257	3	6.018046	2.436632	2.436632	79.519973	37.239569	8.673970			25.157313	24	25	508	21	3	127	50	621	31.4933	4	0
22342070010478	43366772010478	204711349010854	204713512010854	205206746010854	204733015010854	205393319010854	1	8	2002	25	16	2002	11	6	3.4	1	1	1	1	3	7	1	827	28	5.50	46	30	0.5421	4	6.018046	2.497832	2.497832	102.746021	49.326339	9.997543			32.505214	24	25	508	21	3	127	50	621	31.4933	4	0
22342070010478	43366772010478	204711349010854	204713512010854	205206746010854	204733016010854	205393320010854	1	8	2002	25	16	2002	11	6	3.4	1	1	1	1	3	8	1	827	28	5.80	44	25	0.5911	4	6.018046	2.673911	2.673911	109.988869	50.325888	10.277521			34.091881	24	25	508	21	3	127	50	621	31.4933	4	0
22342070010478	43366772010478	204711349010854	204713512010854	205206746010854	204733017010854	205393321010854	1	8	2002	25	16	2002	11	6	3.4	1	1	1	1	3	9	1	611	34	6.30	58	25	0.8066	3	6.018046	3.647200	3.647200	119.027101	49.445370	11.648106			35.809327	24	25	508	21	3	127	50	621	31.4933	4	0
22342070010478	43366772010478	204711349010854	204713512010854	205206746010854	204733018010854	205393322010854	1	8	2002	25	16	2002	11	6	3.4	1	1	1	1	3	10	1	952	38	6.60	45	40	1.2033	3	6.018046	3.844938	3.844938	88.902447	37.573690	6.317614			26.328372	24	25	508	21	3	127	50	621	31.4933	4	0
22342070010478	43366772010478	204711349010854	204713512010854	205206746010854	204733019010854	205393323010854	1	8	2002	25	16	2002	11	6	3.4	1	1	1	1	3	11	1	611	34	6.40	58	35	0.4154	4	6.018046	3.793857	3.793857	123.813282	50.744845	11.969208			37.048201	24	25	508	21	3	127	50	621	31.4933	4	0
22342070010478	43366772010478	204711349010854	204713512010854	205206746010854	204733023010854		1	8	2002	25	16	2002	11	6	3.4	1	1	1	1	3	15	1	621	39	5.30	38	25	0.4352	4	6.018046	1.498399	1.498399	43.795446	21.835096	4.305319			14.063439	24	25	508	21	3	127	50	621	31.4933	4	0
22342070010478	43366772010478	204711349010854	204713512010854	205206746010854	204733024010854		1	8	2002	25	16	2002	11	6	3.4	1	1	1	1	3	16	1	611	34	5.00	35	20	0.2618	4	6.018046	0.806003	0.806003	26.304069	13.450643	3.107303			8.656720	24	25	508	21	3	127	50	621	31.4933	4	0
22342070010478	43366772010478	204711349010854	204713512010854	205206746010854	204733025010854		1	8	2002	25	16	2002	11	6	3.4	1	1	1	1	3	17	1	611	34	5.20	37	35	0.2817	4	6.018046	1.055834	1.055834	34.457354	16.987144	3.937619			11.152334	24	25	508	21	3	127	50	621	31.4933	4	0
22342070010478	43366772010478	204711349010854	204713512010854	205206746010854	204733026010854		1	8	2002	25	16	2002	11	6	3.4	1	1	1	1	3	18	1	611	34	5.50	40	30	0.6257	3	6.018046	1.472988	1.472988	48.071258	22.511991	5.243571			15.208049	24	25	508	21	3	127	50	621	31.4933	4	0
22342070010478	43366772010478	204711349010854	204713512010854	205206746010854	204733027010854		1	8	2002	25	16	2002	11	6	3.4	1	1	1	1	3	19	1	611	34	5.10	36	35	0.2717	4	6.018046	0.928171	0.928171	30.291046	15.205012	3.518606			9.884426	24	25	508	21	3	127	50	621	31.4933	4	0
22342070010478	43366772010478	204711349010854	204713512010854	205206746010854	204733028010854		1	8	2002	25	16	2002	11	6	3.4	1	1	1	1	3	20	1	391	43	1.10	17	40	0.0958	5	74.965282						1.714474		0.491275	24	25	508	21	3	127	50	621	31.4933	4	0
22342070010478	43366772010478	204711349010854	204713512010854	205206746010854	204733029010854		1	8	2002	25	16	2002	11	6	3.4	1	1	1	1	3	21	1	391	43	1.00	19	40	0.0828	5	74.965282						1.302098		0.399217	24	25	508	21	3	127	50	621	31.4933	4	0
22342070010478	43366772010478	204711349010854	204713512010854	205206746010854	204733030010854		1	8	2002	25	16	2002	11	6	3.4	1	1	1	1	3	22	1	813	26	4.40	36	25	0.9387	5	74.965282						82.645707		16.868929	24	25	508	21	3	127	50	621	31.4933	4	0
22342070010478	43366772010478	204711349010854	204713512010854	205206746010854	204733031010854		1	8	2002	25	16	2002	11	6	3.4	1	1	1	1	3	23	1	701	43	1.50	26	50	0.1540	5	74.965282						3.959847		0.981805	24	25	508	21	3	127	50	621	31.4933	4	0
22342070010478	43366772010478	204711349010854	204713513010854	205206747010854	204733032010854	205393327010854	1	8	2002	25	16	2002	11	6	3.4	1	1	1	2	4	1	1	975	41	14.90	87	50	6.2975	3	6.018046	35.435819	35.435819	1151.148172	260.420767	62.473657			283.198116	21	281	508	21	3	127	50	621	31.4933	4	0
22342070010478	43366772010478	204711349010854	204713513010854	205206747010854	204733035010854		1	8	2002	25	16	2002	11	6	3.4	1	1	1	1	4	4	1	391	43	1.10	15	10	0.0958	5	74.965282						1.714474		0.491275	21	281	508	21	3	127	50	621	31.4933	4	0
22342070010478	43366772010478	204711349010854	204713513010854	205206747010854	204733036010854		1	8	2002	25	16	2002	11	6	3.4	1	1	1	1	4	5	1	491	42	1.70	18	20	0.1866	5	74.965282						6.077573		1.448725	21	281	508	21	3	127	50	621	31.4933	4	0
22342070010478	43366772010478	204711349010854	204713513010854	205206747010854	204733037010854		1	8	2002	25	16	2002	11	6	3.4	1	1	1	1	4	6	1	491	42	1.70	16	15	0.1866	5	74.965282						6.077573		1.448725	21	281	508	21	3	127	50	621	31.4933	4	0
22342070010478	43366772010478	204711349010854	204713513010854	205206747010854	204733038010854		1	8	2002	25	16	2002	11	6	3.4	1	1	1	1	4	7	1	611	34	1.20	11	20	0.0452	5	74.965282						1.944758		0.530139	21	281	508	21	3	127	50	621	31.4933	4	0
22342070010478	43366772010478	204711349010854	204713513010854	205206747010854	204733039010854		1	8	2002	25	16	2002	11	6	3.4	1	1	1	1	4	8	1	611	34	1.00	14	20	0.0322	5	74.965282						1.159928		0.355629	21	281	508	21	3	127	50	621	31.4933	4	0
148442738010478	22342070010478	209313388010854	209315317010854	212939650010854	209333214010854	204732973010854	1	9	2008	25	16	2008	1	29	5.2	1	1	1	1	1	1	1	402	29	8.90	64	40	2.3757	3	6.018046	8.803785	8.803785	382.351904	121.541215	28.050801			103.926233	38	41	508	26	3				50.7909	3	0
148442738010478	22342070010478	209313388010854	209315317010854	212939650010854	209333215010854	204732974010854	1	9	2008	25	16	2008	1	29	5.2	1	1	1	1	1	2	1	621	39	10.50	79	45	1.8846	3	6.018046	16.186958	15.377610	449.459245	129.918720	26.668065			117.651716	38	41	508	26	3				50.7909	3	0
148442738010478	22342070010478	209313388010854	209315317010854	212939650010854	209333216010854	204732975010854	1	9	2008	25	16	2008	1	29	5.2	1	1	1	1	1	3	1	621	39	6.60	70	20	0.5576	4	6.018046	5.307380	5.307380	155.124952	63.784921	12.800557			45.940101	38	41	508	26	3				50.7909	3	0
148442738010478	22342070010478	209313388010854	209315317010854	212939650010854	209333217010854	204732976010854	1	9	2008	25	16	2008	1	29	5.2	1	1	1	1	1	4	1	621	39	11.30	88	33	2.0477	3	6.018046	20.789985	20.789985	607.653008	167.280820	34.358009			156.715673	38	41	508	26	3				50.7909	3	0
148442738010478	22342070010478	209313388010854	209315317010854	212939650010854	209333218010854	204732977010854	1	9	2008	25	16	2008	1	29	5.2	1	1	1	1	1	5	1	391	43	8.00	39	45	0.1602	5	6.018046	4.251250	4.251250	166.408889	53.234282	17.262045			46.503596	38	41	508	26	3				50.7909	3	0
148442738010478	22342070010478	209313388010854	209315317010854	212939650010854	209333219010854	204732978010854	1	9	2008	25	16	2008	1	29	5.2	1	1	1	1	1	6	1	115	3	10.70	67	30	2.4664	3	6.018046	16.748600	16.748600	491.516475	85.284536	29.079894			138.693580	38	41	508	26	3				50.7909	3	0
148442738010478	22342070010478	209313388010854	209315317010854	212939650010854	209333220010854	204732979010854	1	9	2008	25	16	2008	1	29	5.2	1	1	1	1	1	7	1	611	34	8.80	68	35	1.5069	3	6.018046	9.548325	9.548325	311.611496	99.076971	23.848872			84.936307	38	41	508	26	3				50.7909	3	0
148442738010478	22342070010478	209313388010854	209315317010854	212939650010854	209333221010854	204732984010854	1	9	2008	25	16	2008	1	29	5.2	1	1	1	1	1	12	1	402	29	6.00	55	25	1.2493	3	6.018046	3.032711	3.032711	131.711852	57.782497	12.690698			40.317219	38	41	508	26	3				50.7909	3	0
148442738010478	22342070010478	209313388010854	209315317010854	212939650010854	209333222010854		1	9	2008	25	16	2008	1	29	5.2	1	1	1	1	1	13	1	491	42	5.20	49	30	0.0829	5	6.018046	2.086108	2.086108	94.635872	42.437088	15.032013			30.629480	38	41	508	26	3				50.7909	3	0
148442738010478	22342070010478	209313388010854	209315318010854	212939651010854	209333224010854	204732985010854	1	9	2008	25	16	2008	1	29	5.2	1	1	1	1	2	1	1	621	39	9.30	90	33	1.6431	3	6.018046	14.407858	14.407858	421.115179	132.499204	27.115213			113.253289	14	196	508	26	3				50.7909	3	0
148442738010478	22342070010478	209313388010854	209315318010854	212939651010854	209333226010854	204732986010854	1	9	2008	25	16	2008	1	29	5.2	1	1	1	1	2	2	1	621	39	8.70	88	35	1.5239	3	6.018046	12.248722	12.248722	358.007606	118.277690	24.140675			97.862860	14	196	508	26	3				50.7909	3	0
148442738010478	22342070010478	209313388010854	209315318010854	212939651010854	209333228010854	204732987010854	1	9	2008	25	16	2008	1	29	5.2	1	1	1	1	2	3	1	544	36	8.00	65	20	1.9806	3	6.018046	7.598538	7.598538	287.713474	94.774178	27.110796			80.402623	14	196	508	26	3				50.7909	3	0
148442738010478	22342070010478	209313388010854	209315318010854	212939651010854	209333230010854	204732988010854	1	9	2008	25	16	2008	1	29	5.2	1	1	1	1	2	4	1	402	29	8.90	68	30	2.3757	3	6.018046	9.395642	9.395642	408.056490	129.712135	29.936588			110.912940	14	196	508	26	3				50.7909	3	0
148442738010478	22342070010478	209313388010854	209315318010854	212939651010854	209333232010854	204732989010854	1	9	2008	25	16	2008	1	29	5.2	1	1	1	1	2	5	1	402	29	8.80	70	30	2.3323	3	6.018046	9.460125	9.460125	410.857013	131.713737	30.362904			111.987773	14	196	508	26	3				50.7909	3	0
148442738010478	22342070010478	209313388010854	209315318010854	212939651010854	209333234010854	204732999010854	1	9	2008	25	16	2008	1	29	5.2	1	1	1	1	2	15	1	621	39	5.40	65	20	0.8890	3	6.018046	3.089777	3.089777	90.308497	44.262986	8.741202			28.780268	14	196	508	26	3				50.7909	3	0
148442738010478	22342070010478	209313388010854	209315318010854	212939651010854	209333235010854	204733000010854	1	9	2008	25	16	2008	1	29	5.2	1	1	1	1	2	16	1	391	43	1.00	20	15	0.0828	5	74.965282						1.302098		0.399217	14	196	508	26	3				50.7909	3	0
148442738010478	22342070010478	209313388010854	209315318010854	212939651010854	209333236010854	204733001010854	1	9	2008	25	16	2008	1	29	5.2	1	1	1	1	2	17	1	827	28	4.50	56	45	0.9737	5	74.965282						84.010273		17.113798	14	196	508	26	3				50.7909	3	0
148442738010478	22342070010478	209313388010854	209315318010854	212939651010854	209333237010854	204733002010854	1	9	2008	25	16	2008	1	29	5.2	1	1	1	1	2	18	1	391	43	1.30	29	20	0.1238	5	74.965282						2.711585		0.711198	14	196	508	26	3				50.7909	3	0
148442738010478	22342070010478	209313388010854	209315318010854	212939651010854	209333238010854	204733003010854	1	9	2008	25	16	2008	1	29	5.2	1	1	1	1	2	19	1	391	43	2.00	35	20	0.2392	5	74.965282						8.312655		1.901327	14	196	508	26	3				50.7909	3	0
148442738010478	22342070010478	209313388010854	209315318010854	212939651010854	209333240010854	204733004010854	1	9	2008	25	16	2008	1	29	5.2	1	1	1	1	2	20	1	391	43	1.50	31	15	0.1540	5	74.965282						3.959847		0.981805	14	196	508	26	3				50.7909	3	0
148442738010478	22342070010478	209313388010854	209315318010854	212939651010854	209333242010854	204733005010854	1	9	2008	25	16	2008	1	29	5.2	1	1	1	1	2	21	1	391	43	1.10	25	20	0.0958	5	74.965282						1.714474		0.491275	14	196	508	26	3				50.7909	3	0
148442738010478	22342070010478	209313388010854	209315318010854	212939651010854	209333244010854	204733006010854	1	9	2008	25	16	2008	1	29	5.2	1	1	1	1	2	22	1	391	43	1.20	30	20	0.1095	5	74.965282						2.183124		0.595117	14	196	508	26	3				50.7909	3	0
148442738010478	22342070010478	209313388010854	209315318010854	212939651010854	209333246010854	204733007010854	1	9	2008	25	16	2008	1	29	5.2	1	1	1	1	2	23	1	391	43	1.80	33	25	0.2036	5	74.965282						6.348942		1.489942	14	196	508	26	3				50.7909	3	0
148442738010478	22342070010478	209313388010854	209315318010854	212939651010854	209333248010854	204733008010854	1	9	2008	25	16	2008	1	29	5.2	1	1	1	1	2	24	1	491	42	1.40	20	20	0.1386	5	74.965282						3.662716		0.931455	14	196	508	26	3				50.7909	3	0
148442738010478	22342070010478	209313388010854	209315318010854	212939651010854	209333250010854		1	9	2008	25	16	2008	1	29	5.2	1	1	1	1	2	25	1	402	29	5.00	49	22	0.0928	5	6.018046	1.622371	1.622371	70.460221	36.537200	7.816263			23.188596	14	196	508	26	3				50.7909	3	0
148442738010478	22342070010478	209313388010854	209315318010854	212939651010854	209333257010854		1	9	2008	25	16	2008	1	29	5.2	1	1	1	1	2	26	1	402	29	5.80	62	30	0.5911	4	6.018046	3.230121	3.230121	140.285447	63.432307	13.864391			43.482535	14	196	508	26	3				50.7909	3	0
148442738010478	22342070010478	209313388010854	209315318010854	212939651010854	209333258010854		1	9	2008	25	16	2008	1	29	5.2	1	1	1	1	2	27	1	611	34	5.90	59	35	0.3568	4	6.018046	3.152974	3.152974	102.897937	45.256353	10.604179			31.691673	14	196	508	26	3				50.7909	3	0
148442738010478	22342070010478	209313388010854	209315318010854	212939651010854	209333259010854		1	9	2008	25	16	2008	1	29	5.2	1	1	1	1	2	28	1	391	43	1.30	23	20	0.1238	5	74.965282						2.711585		0.711198	14	196	508	26	3				50.7909	3	0
148442738010478	22342070010478	209313388010854	209315318010854	212939651010854	209333260010854		1	9	2008	25	16	2008	1	29	5.2	1	1	1	1	2	29	1	391	43	1.10	23	20	0.0958	5	74.965282						1.714474		0.491275	14	196	508	26	3				50.7909	3	0
148442738010478	22342070010478	209313388010854	209315319010854	212939652010854	209333261010854	204733009010854	1	9	2008	25	16	2008	1	29	5.2	1	1	1	1	3	1	1	611	34	7.20	60	33	1.0354	3	6.018046	5.256684	5.256684	171.552934	63.742563	15.167323			49.422035	24	25	508	26	3				50.7909	3	0
148442738010478	22342070010478	209313388010854	209315319010854	212939652010854	209333263010854	204733010010854	1	9	2008	25	16	2008	1	29	5.2	1	1	1	1	3	2	1	813	26	8.10	64	40	2.0376	3	6.018046	8.235057	8.235057	384.681253	130.789897	30.639277			107.137456	24	25	508	26	3				50.7909	3	0
148442738010478	22342070010478	209313388010854	209315319010854	212939652010854	209333265010854	204733011010854	1	9	2008	25	16	2008	1	29	5.2	1	1	1	1	3	3	1	621	39	7.70	64	30	1.3275	3	6.018046	6.739962	6.739962	196.996688	71.456093	14.490822			55.642284	24	25	508	26	3				50.7909	3	0
148442738010478	22342070010478	209313388010854	209315319010854	212939652010854	209333267010854	204733012010854	1	9	2008	25	16	2008	1	29	5.2	1	1	1	1	3	4	1	621	39	8.40	67	35	1.4646	3	6.018046	8.533111	8.533111	249.407134	84.595276	17.237548			68.793625	24	25	508	26	3				50.7909	3	0
148442738010478	22342070010478	209313388010854	209315319010854	212939652010854	209333269010854	204733013010854	1	9	2008	25	16	2008	1	29	5.2	1	1	1	1	3	5	1	621	39	8.40	65	35	1.4646	3	6.018046	8.261879	8.261879	241.479521	81.906345	16.689638			66.606963	24	25	508	26	3				50.7909	3	0
148442738010478	22342070010478	209313388010854	209315319010854	212939652010854	209333270010854	204733014010854	1	9	2008	25	16	2008	1	29	5.2	1	1	1	1	3	6	1	611	34	5.80	60	15	0.6911	3	6.018046	3.082512	3.082512	100.598396	44.919194	10.510103			31.181233	24	25	508	26	3				50.7909	3	0
148442738010478	22342070010478	209313388010854	209315319010854	212939652010854	209333272010854	204733015010854	1	9	2008	25	16	2008	1	29	5.2	1	1	1	1	3	7	1	827	28	5.90	58	25	1.2156	3	6.018046	3.744007	3.744007	154.006283	69.399008	14.206875			47.432600	24	25	508	26	3				50.7909	3	0
148442738010478	22342070010478	209313388010854	209315319010854	212939652010854	209333274010854	204733016010854	1	9	2008	25	16	2008	1	29	5.2	1	1	1	1	3	8	1	827	28	6.80	56	35	1.5321	3	6.018046	4.876941	4.876941	200.608481	79.949298	16.688266			58.834377	24	25	508	26	3				50.7909	3	0
148442738010478	22342070010478	209313388010854	209315319010854	212939652010854	209333275010854	204733017010854	1	9	2008	25	16	2008	1	29	5.2	1	1	1	1	3	9	1	611	34	6.90	61	33	0.9562	3	6.018046	4.846160	4.846160	158.155401	60.850185	14.435277			46.168165	24	25	508	26	3				50.7909	3	0
148442738010478	22342070010478	209313388010854	209315319010854	212939652010854	209333276010854	204733018010854	1	9	2008	25	16	2008	1	29	5.2	1	1	1	1	3	10	1	952	38	8.30	58	25	1.9117	3	6.018046	7.630819	7.630819	176.439382	62.098748	10.590972			48.820445	24	25	508	26	3				50.7909	3	0
148442738010478	22342070010478	209313388010854	209315319010854	212939652010854	209333277010854	204733019010854	1	9	2008	25	16	2008	1	29	5.2	1	1	1	1	3	11	1	611	34	7.00	67	33	0.9823	3	6.018046	5.600331	5.600331	182.767922	69.490605	16.502225			53.111978	24	25	508	26	3				50.7909	3	0
148442738010478	22342070010478	209313388010854	209315319010854	212939652010854	209333278010854	204733023010854	1	9	2008	25	16	2008	1	29	5.2	1	1	1	1	3	15	1	952	38	6.30	59	33	1.0953	3	6.018046	4.554547	4.554547	105.309988	46.295542	7.757301			31.682531	24	25	508	26	3				50.7909	3	0
148442738010478	22342070010478	209313388010854	209315319010854	212939652010854	209333280010854	204733024010854	1	9	2008	25	16	2008	1	29	5.2	1	1	1	1	3	16	1	611	34	5.40	59	25	0.6046	3	6.018046	2.489274	2.489274	81.237955	38.684212	8.996261			25.889592	24	25	508	26	3				50.7909	3	0
148442738010478	22342070010478	209313388010854	209315319010854	212939652010854	209333282010854	204733025010854	1	9	2008	25	16	2008	1	29	5.2	1	1	1	1	3	17	1	611	34	6.20	58	20	0.3914	4	6.018046	3.502852	3.502852	114.316276	48.147658	11.327795			34.584674	24	25	508	26	3				50.7909	3	0
148442738010478	22342070010478	209313388010854	209315319010854	212939652010854	209333284010854	204733026010854	1	9	2008	25	16	2008	1	29	5.2	1	1	1	1	3	18	1	611	34	6.20	40	33	0.7829	3	6.018046	2.125240	2.125240	69.357632	29.212005	6.872766			20.983111	24	25	508	26	3				50.7909	3	0
148442738010478	22342070010478	209313388010854	209315319010854	212939652010854	209333286010854	204733027010854	1	9	2008	25	16	2008	1	29	5.2	1	1	1	1	3	19	1	611	34	5.40	44	30	0.3023	4	6.018046	1.618411	1.618411	52.817167	25.150688	5.848954			16.832217	24	25	508	26	3				50.7909	3	0
148442738010478	22342070010478	209313388010854	209315319010854	212939652010854	209333288010854	204733028010854	1	9	2008	25	16	2008	1	29	5.2	1	1	1	1	3	20	1	391	43	1.30	18	15	0.1238	5	74.965282						2.711585		0.711198	24	25	508	26	3				50.7909	3	0
148442738010478	22342070010478	209313388010854	209315319010854	212939652010854	209333290010854	204733029010854	1	9	2008	25	16	2008	1	29	5.2	1	1	1	1	3	21	1	391	43	1.10	17	10	0.0958	5	74.965282						1.714474		0.491275	24	25	508	26	3				50.7909	3	0
148442738010478	22342070010478	209313388010854	209315319010854	212939652010854	209333291010854	204733030010854	1	9	2008	25	16	2008	1	29	5.2	1	1	1	1	3	22	1	813	26	4.40	48	20	4.6934	4	74.965282						82.645707		16.868929	24	25	508	26	3				50.7909	3	0
148442738010478	22342070010478	209313388010854	209315319010854	212939652010854	209333292010854	204733031010854	1	9	2008	25	16	2008	1	29	5.2	1	1	1	1	3	23	1	701	43	1.70	20	55	0.9328	4	74.965282						5.480544		1.306410	24	25	508	26	3				50.7909	3	0
148442738010478	22342070010478	209313388010854	209315319010854	212939652010854	209333293010854		1	9	2008	25	16	2008	1	29	5.2	1	1	1	1	3	24	1	952	38	5.70	54	25	0.4474	4	6.018046	3.462262	3.462262	80.054234	38.401273	6.384416			24.977326	24	25	508	26	3				50.7909	3	0
148442738010478	22342070010478	209313388010854	209315319010854	212939652010854	209333294010854		1	9	2008	25	16	2008	1	29	5.2	1	1	1	1	3	25	1	827	28	5.20	54	20	0.4947	4	6.018046	2.634191	2.634191	108.355023	54.785218	11.015050			35.069767	24	25	508	26	3				50.7909	3	0
148442738010478	22342070010478	209313388010854	209315319010854	212939652010854	209333296010854		1	9	2008	25	16	2008	1	29	5.2	1	1	1	1	3	26	1	611	34	5.80	44	25	0.3455	4	6.018046	2.010877	2.010877	65.625373	29.303041	6.856267			20.341080	24	25	508	26	3				50.7909	3	0
148442738010478	22342070010478	209313388010854	209315320010854	212939653010854	209333298010854	204733032010854	1	9	2008	25	16	2008	1	29	5.2	1	1	1	1	4	1	1	975	41	15.50	87	45	6.7774	3	6.018046	38.373134	37.221940	1209.171099	267.705991	64.066564			295.768694	21	281	508	26	3				50.7909	3	0
148442738010478	22342070010478	209313388010854	209315320010854	212939653010854	209333300010854	204733035010854	1	9	2008	25	16	2008	1	29	5.2	1	1	1	1	4	4	2	391	43	1.31	15				74.965282									21	281	508	26	3				50.7909	3	0
148442738010478	22342070010478	209313388010854	209315320010854	212939653010854	209333302010854	204733036010854	1	9	2008	25	16	2008	1	29	5.2	1	1	1	1	4	5	2	491	42	1.86	18				74.965282									21	281	508	26	3				50.7909	3	0
148442738010478	22342070010478	209313388010854	209315320010854	212939653010854	209333304010854	204733037010854	1	9	2008	25	16	2008	1	29	5.2	1	1	1	1	4	6	2	491	42	1.86	16				74.965282									21	281	508	26	3				50.7909	3	0
148442738010478	22342070010478	209313388010854	209315320010854	212939653010854	209333306010854	204733038010854	1	9	2008	25	16	2008	1	29	5.2	1	1	1	1	4	7	2	611	34	1.51	11				74.965282									21	281	508	26	3				50.7909	3	0
148442738010478	22342070010478	209313388010854	209315320010854	212939653010854	209333307010854	204733039010854	1	9	2008	25	16	2008	1	29	5.2	1	1	1	1	4	8	1	611	34	1.20	13	20	0.0452	5	74.965282						1.944758		0.530139	21	281	508	26	3				50.7909	3	0
148442738010478	22342070010478	209313388010854	209315320010854	212939653010854	209333308010854		1	9	2008	25	16	2008	1	29	5.2	1	1	1	1	4	9	1	491	42	2.40	27	15	0.3162	5	74.965282						14.641993		3.228369	21	281	508	26	3				50.7909	3	0
22305442010478	43373558010478	204663740010854	204666001010854	205196694010854	204687087010854	205394868010854	1	8	2001	25	90	2001	9	17	2	1	1	1	1	1	1	1	131	2	6.10	36	60	0.9178	3	6.018046	2.046977	2.046977	67.030866	13.067775	5.778581			20.196557	0	0	161	12	5				48.2874	3	0
22305442010478	43373558010478	204663740010854	204666001010854	205196694010854	204687088010854	205394869010854	1	8	2001	25	90	2001	9	17	2	1	1	1	1	1	2	1	131	2	5.50	39	40	0.7680	3	6.018046	1.704984	1.704984	55.831870	11.291596	5.095505			17.104470	0	0	161	12	5				48.2874	3	0
22305442010478	43373558010478	204663740010854	204666001010854	205196694010854	204687089010854	205394870010854	1	8	2001	25	90	2001	9	17	2	1	1	1	1	1	3	1	131	2	5.50	33	50	0.7680	3	6.018046	1.316574	1.316574	43.112890	8.719273	3.934706			13.207924	0	0	161	12	5				48.2874	3	0
22305442010478	43373558010478	204663740010854	204666001010854	205196694010854	204687090010854	205394871010854	1	8	2001	25	90	2001	9	17	2	1	1	1	1	1	4	1	131	2	5.90	38	45	0.8666	3	6.018046	2.011068	2.011068	65.854980	12.986762	5.781601			19.945103	0	0	161	12	5				48.2874	3	0
22305442010478	43373558010478	204663740010854	204666001010854	205196694010854	204687091010854	205394872010854	1	8	2001	25	90	2001	9	17	2	1	1	1	1	1	5	1	131	2	6.10	42	40	0.9178	3	6.018046	2.524754	2.524754	82.676281	16.117874	7.127337			24.910557	0	0	161	12	5				48.2874	3	0
22305442010478	43373558010478	204663740010854	204666001010854	205196694010854	204687092010854	205394873010854	1	8	2001	25	90	2001	9	17	2	1	1	1	1	1	6	1	131	2	7.40	36	50	1.2795	3	6.018046	3.399029	3.399029	111.305528	20.431052	8.653537			32.649901	0	0	161	12	5				48.2874	3	0
22305442010478	43373558010478	204663740010854	204666001010854	205196694010854	204687096010854		1	8	2001	25	90	2001	9	17	2	1	1	1	1	1	10	1	131	2	5.90	35	40	0.8666	3	6.018046	1.787588	1.787588	58.536843	11.543607	5.139121			17.728703	0	0	161	12	5				48.2874	3	0
22305442010478	43373558010478	204663740010854	204666001010854	205196694010854	204687097010854		1	8	2001	25	90	2001	9	17	2	1	1	1	1	1	11	1	131	2	5.40	39	40	0.7442	3	6.018046	1.614013	1.614013	52.852909	10.762431	4.873254			16.242633	0	0	161	12	5				48.2874	3	0
22305442010478	43373558010478	204663740010854	204666001010854	205196694010854	204687098010854		1	8	2001	25	90	2001	9	17	2	1	1	1	1	1	12	1	131	2	5.10	34	40	0.6745	3	6.018046	1.072807	1.072807	35.130430	7.312171	3.345011			10.906140	0	0	161	12	5				48.2874	3	0
22305442010478	43373558010478	204663740010854	204666001010854	205196694010854	204687099010854		1	8	2001	25	90	2001	9	17	2	1	1	1	1	1	13	1	131	2	5.10	37	40	0.6745	3	6.018046	1.239791	1.239791	40.598533	8.450321	3.865667			12.603697	0	0	161	12	5				48.2874	3	0
22305442010478	43373558010478	204663740010854	204666001010854	205196694010854	204687100010854		1	8	2001	25	90	2001	9	17	2	1	1	1	1	1	14	1	131	2	5.00	36	35	0.3260	4	6.018046	1.106319	1.106319	36.227823	7.599774	3.488486			11.287915	0	0	161	12	5				48.2874	3	0
22305442010478	43373558010478	204663740010854	204666001010854	205196694010854	204687101010854		1	8	2001	25	90	2001	9	17	2	1	1	1	1	1	15	1	131	2	5.10	35	45	0.3373	4	6.018046	1.128468	1.128468	36.953120	7.691552	3.518562			11.471989	0	0	161	12	5				48.2874	3	0
22305442010478	43373558010478	204663740010854	204666002010854	205196695010854	204687102010854	205394877010854	1	8	2001	25	90	2001	9	17	2	1	1	1	1	2	1	1	131	2	6.60	42	50	1.0509	3	6.018046	3.095492	3.095492	101.365823	19.257233	8.374225			30.190896	5	233	161	12	5				48.2874	3	0
22305442010478	43373558010478	204663740010854	204666002010854	205196695010854	204687103010854	205394878010854	1	8	2001	25	90	2001	9	17	2	1	1	1	1	2	2	1	131	2	6.60	41	50	1.0509	3	6.018046	3.002273	3.002273	98.313248	18.677312	8.122040			29.281714	5	233	161	12	5				48.2874	3	0
22305442010478	43373558010478	204663740010854	204666002010854	205196695010854	204687104010854	205394879010854	1	8	2001	25	90	2001	9	17	2	1	1	1	1	2	3	1	131	2	6.70	41	50	1.0785	3	6.018046	3.118968	3.118968	102.134574	19.311716	8.370040			30.355922	5	233	161	12	5				48.2874	3	0
22305442010478	43373558010478	204663740010854	204666002010854	205196695010854	204687105010854	205394880010854	1	8	2001	25	90	2001	9	17	2	1	1	1	1	2	4	1	131	2	7.30	36	50	1.2499	3	6.018046	3.285781	3.285781	107.597078	19.827407	8.425311			31.616496	5	233	161	12	5				48.2874	3	0
22305442010478	43373558010478	204663740010854	204666002010854	205196695010854	204687106010854	205394881010854	1	8	2001	25	90	2001	9	17	2	1	1	1	1	2	5	1	131	2	5.50	37	45	0.3840	4	6.018046	1.575514	1.575514	51.592210	10.434155	4.708572			15.805621	5	233	161	12	5				48.2874	3	0
22305442010478	43373558010478	204663740010854	204666002010854	205196695010854	204687107010854	205394882010854	1	8	2001	25	90	2001	9	17	2	1	1	1	1	2	6	1	131	2	6.60	38	55	1.0509	3	6.018046	2.722618	2.722618	89.155590	16.937562	7.365490			26.554188	5	233	161	12	5				48.2874	3	0
22305442010478	43373558010478	204663740010854	204666002010854	205196695010854	204687108010854	205394883010854	1	8	2001	25	90	2001	9	17	2	1	1	1	1	2	7	1	131	2	6.10	36	55	0.9178	3	6.018046	2.046977	2.046977	67.030866	13.067775	5.778581			20.196557	5	233	161	12	5				48.2874	3	0
22305442010478	43373558010478	204663740010854	204666002010854	205196695010854	204687109010854	205394884010854	1	8	2001	25	90	2001	9	17	2	1	1	1	1	2	8	1	131	2	5.60	32	50	0.7922	3	6.018046	1.327852	1.327852	43.482203	8.735980	3.928882			13.280897	5	233	161	12	5				48.2874	3	0
22305442010478	43373558010478	204663740010854	204666002010854	205196695010854	204687110010854	205394885010854	1	8	2001	25	90	2001	9	17	2	1	1	1	1	2	9	1	131	2	6.90	38	45	1.1344	3	6.018046	3.051964	3.051964	99.940443	18.726317	8.062719			29.584466	5	233	161	12	5				48.2874	3	0
22305442010478	43373558010478	204663740010854	204666002010854	205196695010854	204687111010854	205394886010854	1	8	2001	25	90	2001	9	17	2	1	1	1	1	2	10	1	131	2	7.00	39	45	1.1629	3	6.018046	3.269859	3.269859	107.075692	19.976297	8.572568			31.635644	5	233	161	12	5				48.2874	3	0
22305442010478	43373558010478	204663740010854	204666002010854	205196695010854	204687112010854	205394887010854	1	8	2001	25	90	2001	9	17	2	1	1	1	1	2	11	1	131	2	6.30	44	50	0.9701	3	6.018046	2.917529	2.917529	95.538198	18.425237	8.093120			28.646846	5	233	161	12	5				48.2874	3	0
22305442010478	43373558010478	204663740010854	204666002010854	205196695010854	204687113010854	205394888010854	1	8	2001	25	90	2001	9	17	2	1	1	1	1	2	12	1	131	2	7.00	40	50	1.1629	3	6.018046	3.374719	3.374719	110.509466	20.616910	8.847479			32.650157	5	233	161	12	5				48.2874	3	0
22305442010478	43373558010478	204663740010854	204666002010854	205196695010854	204687114010854	205394889010854	1	8	2001	25	90	2001	9	17	2	1	1	1	1	2	13	1	131	2	5.40	37	45	0.7442	3	6.018046	1.489208	1.489208	48.766010	9.930217	4.496425			14.986657	5	233	161	12	5				48.2874	3	0
22305442010478	43373558010478	204663740010854	204666002010854	205196695010854	204687115010854	205394890010854	1	8	2001	25	90	2001	9	17	2	1	1	1	1	2	14	1	131	2	6.00	33	50	0.8920	3	6.018046	1.722639	1.722639	56.410005	11.059546	4.907038			17.039723	5	233	161	12	5				48.2874	3	0
22305442010478	43373558010478	204663740010854	204666002010854	205196695010854	204687117010854		1	8	2001	25	90	2001	9	17	2	1	1	1	1	2	16	1	131	2	5.60	36	45	0.7922	3	6.018046	1.596293	1.596293	52.272645	10.502061	4.723152			15.965787	5	233	161	12	5				48.2874	3	0
22305442010478	43373558010478	204663740010854	204666002010854	205196695010854	204687118010854		1	8	2001	25	90	2001	9	17	2	1	1	1	1	2	17	1	131	2	5.20	38	40	0.3487	4	6.018046	1.379212	1.379212	45.164051	9.329846	4.253464			13.971964	5	233	161	12	5				48.2874	3	0
22305442010478	43373558010478	204663740010854	204666002010854	205196695010854	204687119010854		1	8	2001	25	90	2001	9	17	2	1	1	1	1	2	18	1	131	2	5.40	36	45	0.7442	3	6.018046	1.426805	1.426805	46.722545	9.514106	4.308009			14.358664	5	233	161	12	5				48.2874	3	0
22305442010478	43373558010478	204663740010854	204666002010854	205196695010854	204687120010854		1	8	2001	25	90	2001	9	17	2	1	1	1	1	2	19	1	131	2	2.20	22	10	0.1979	5	74.965282						7.779619		2.076860	5	233	161	12	5				48.2874	3	0
22305442010478	43373558010478	204663740010854	204666002010854	205196695010854	204687121010854		1	8	2001	25	90	2001	9	17	2	1	1	1	1	2	20	1	131	2	3.90	30	35	0.5297	5	74.965282						32.568684		7.950945	5	233	161	12	5				48.2874	3	0
22305442010478	43373558010478	204663740010854	204666003010854	205196696010854	204687122010854	205394892010854	1	8	2001	25	90	2001	9	17	2	1	1	1	1	3	1	1	131	2	6.10	37	50	0.4589	4	6.018046	2.126607	2.126607	69.638451	13.576128	6.003375			20.982228	10	120	161	12	5				48.2874	3	0
22305442010478	43373558010478	204663740010854	204666003010854	205196696010854	204687123010854	205394893010854	1	8	2001	25	90	2001	9	17	2	1	1	1	1	3	2	1	131	2	6.20	33	55	0.9438	3	6.018046	1.894952	1.894952	62.052614	12.031123	5.302320			18.650663	10	120	161	12	5				48.2874	3	0
22305442010478	43373558010478	204663740010854	204666003010854	205196696010854	204687124010854	205394894010854	1	8	2001	25	90	2001	9	17	2	1	1	1	1	3	3	1	131	2	6.00	31	50	0.8920	3	6.018046	1.568559	1.568559	51.364460	10.070334	4.468132			15.515619	10	120	161	12	5				48.2874	3	0
22305442010478	43373558010478	204663740010854	204666003010854	205196696010854	204687125010854	205394895010854	1	8	2001	25	90	2001	9	17	2	1	1	1	1	3	4	1	131	2	6.70	36	55	1.0785	3	6.018046	2.638645	2.638645	86.405787	16.337700	7.081049			25.681092	10	120	161	12	5				48.2874	3	0
22305442010478	43373558010478	204663740010854	204666003010854	205196696010854	204687126010854	205394896010854	1	8	2001	25	90	2001	9	17	2	1	1	1	1	3	5	1	131	2	6.10	38	55	0.9178	3	6.018046	2.206236	2.206236	72.246004	14.084474	6.228166			21.767890	10	120	161	12	5				48.2874	3	0
22305442010478	43373558010478	204663740010854	204666003010854	205196696010854	204687127010854	205394897010854	1	8	2001	25	90	2001	9	17	2	1	1	1	1	3	6	1	131	2	6.70	38	50	1.0785	3	6.018046	2.830774	2.830774	92.697295	17.527305	7.596645			27.551022	10	120	161	12	5				48.2874	3	0
22305442010478	43373558010478	204663740010854	204666003010854	205196696010854	204687128010854	205394898010854	1	8	2001	25	90	2001	9	17	2	1	1	1	1	3	7	1	131	2	7.10	34	50	1.1916	3	6.018046	2.848151	2.848151	93.266327	17.326610	7.411059			27.504108	10	120	161	12	5				48.2874	3	0
22305442010478	43373558010478	204663740010854	204666003010854	205196696010854	204687132010854		1	8	2001	25	90	2001	9	17	2	1	1	1	1	3	11	1	131	2	5.50	37	50	0.7680	3	6.018046	1.575514	1.575514	51.592210	10.434155	4.708572			15.805621	10	120	161	12	5				48.2874	3	0
22305442010478	43373558010478	204663740010854	204666003010854	205196696010854	204687133010854		1	8	2001	25	90	2001	9	17	2	1	1	1	1	3	12	1	131	2	5.40	34	35	0.3721	4	6.018046	1.302001	1.302001	42.635679	8.681898	3.931183			13.102698	10	120	161	12	5				48.2874	3	0
22305442010478	43373558010478	204663740010854	204666003010854	205196696010854	204687134010854		1	8	2001	25	90	2001	9	17	2	1	1	1	1	3	13	1	131	2	5.50	33	40	0.3840	4	6.018046	1.316574	1.316574	43.112890	8.719273	3.934706			13.207924	10	120	161	12	5				48.2874	3	0
22305442010478	43373558010478	204663740010854	204666003010854	205196696010854	204687135010854		1	8	2001	25	90	2001	9	17	2	1	1	1	1	3	14	1	131	2	4.10	32	40	2.8862	4	74.965282						36.857374		8.951349	10	120	161	12	5				48.2874	3	0
22305442010478	43373558010478	204663740010854	204666003010854	205196696010854	204687136010854		1	8	2001	25	90	2001	9	17	2	1	1	1	1	3	15	1	131	2	1.80	20	20	0.7005	4	74.965282						4.651014		1.308062	10	120	161	12	5				48.2874	3	0
22305442010478	43373558010478	204663740010854	204666003010854	205196696010854	204687137010854		1	8	2001	25	90	2001	9	17	2	1	1	1	1	3	16	1	131	2	3.60	30	25	2.3077	4	74.965282						26.710098		6.579500	10	120	161	12	5				48.2874	3	0
22305442010478	43373558010478	204663740010854	204666003010854	205196696010854	204687138010854		1	8	2001	25	90	2001	9	17	2	1	1	1	1	3	17	1	131	2	4.60	32	50	3.5179	4	74.965282						48.969010		11.764461	10	120	161	12	5				48.2874	3	0
22305442010478	43373558010478	204663740010854	204666004010854	205196697010854	204687139010854	205394902010854	1	8	2001	25	90	2001	9	17	2	1	1	1	1	4	1	1	131	2	7.70	45	50	1.3700	3	6.018046	4.889946	4.889946	160.127502	29.068784	12.192828			46.741559	13	269	161	12	5				48.2874	3	0
22305442010478	43373558010478	204663740010854	204666004010854	205196697010854	204687140010854	205394903010854	1	8	2001	25	90	2001	9	17	2	1	1	1	1	4	2	1	131	2	6.90	44	45	1.1344	3	6.018046	3.663277	3.663277	119.958665	22.477227	9.677694			35.510279	13	269	161	12	5				48.2874	3	0
22305442010478	43373558010478	204663740010854	204666004010854	205196697010854	204687141010854	205394904010854	1	8	2001	25	90	2001	9	17	2	1	1	1	1	4	3	1	131	2	6.30	45	40	0.9701	3	6.018046	3.002466	3.002466	98.319568	18.961645	8.328732			29.480832	13	269	161	12	5				48.2874	3	0
22305442010478	43373558010478	204663740010854	204666004010854	205196697010854	204687142010854	205394905010854	1	8	2001	25	90	2001	9	17	2	1	1	1	1	4	4	1	131	2	6.10	38	40	0.4589	4	6.018046	2.206236	2.206236	72.246004	14.084474	6.228166			21.767890	13	269	161	12	5				48.2874	3	0
22305442010478	43373558010478	204663740010854	204666004010854	205196697010854	204687143010854	205394906010854	1	8	2001	25	90	2001	9	17	2	1	1	1	1	4	5	1	131	2	7.60	41	35	0.6698	4	6.018046	4.248181	4.248181	139.112091	25.344758	10.665219			40.671742	13	269	161	12	5				48.2874	3	0
22305442010478	43373558010478	204663740010854	204666004010854	205196697010854	204687144010854	205394907010854	1	8	2001	25	90	2001	9	17	2	1	1	1	1	4	6	1	611	34	7.70	51	55	1.1740	3	6.018046	5.084244	5.084244	165.925320	58.426991	13.963918			46.866086	13	269	161	12	5				48.2874	3	0
22305442010478	43373558010478	204663740010854	204666004010854	205196697010854	204687145010854	205394908010854	1	8	2001	25	90	2001	9	17	2	1	1	1	1	4	7	1	131	2	6.10	43	45	0.4589	4	6.018046	2.604383	2.604383	85.283834	16.626220	7.352129			25.696219	13	269	161	12	5				48.2874	3	0
22305442010478	43373558010478	204663740010854	204666004010854	205196697010854	204687146010854	205394909010854	1	8	2001	25	90	2001	9	17	2	1	1	1	1	4	8	1	131	2	6.60	38	45	0.5255	4	6.018046	2.722618	2.722618	89.155590	16.937562	7.365490			26.554188	13	269	161	12	5				48.2874	3	0
22305442010478	43373558010478	204663740010854	204666004010854	205196697010854	204687147010854	205394910010854	1	8	2001	25	90	2001	9	17	2	1	1	1	1	4	9	1	131	2	8.50	49	50	0.8120	4	6.018046	6.756454	6.756454	221.248680	39.145138	16.006325			63.852450	13	269	161	12	5				48.2874	3	0
22305442010478	43373558010478	204663740010854	204666004010854	205196697010854	204687148010854	205394911010854	1	8	2001	25	90	2001	9	17	2	1	1	1	1	4	10	1	131	2	6.80	42	45	0.5532	4	6.018046	3.336370	3.336370	109.253680	20.563063	8.882882			32.405579	13	269	161	12	5				48.2874	3	0
22305442010478	43373558010478	204663740010854	204666004010854	205196697010854	204687149010854	205394912010854	1	8	2001	25	90	2001	9	17	2	1	1	1	1	4	11	1	131	2	6.50	41	50	1.0237	3	6.018046	2.887334	2.887334	94.549425	18.049936	7.875423			28.221834	13	269	161	12	5				48.2874	3	0
22305442010478	43373558010478	204663740010854	204666004010854	205196697010854	204687150010854	205394913010854	1	8	2001	25	90	2001	9	17	2	1	1	1	1	4	12	1	131	2	7.10	45	50	1.1916	3	6.018046	4.034802	4.034802	132.124724	24.545553	10.498795			38.963394	13	269	161	12	5				48.2874	3	0
22305442010478	43373558010478	204663740010854	204666004010854	205196697010854	204687151010854		1	8	2001	25	90	2001	9	17	2	1	1	1	1	4	13	1	131	2	5.40	42	35	0.3721	4	6.018046	1.801220	1.801220	58.983240	12.010750	5.438495			18.126593	13	269	161	12	5				48.2874	3	0
22305442010478	43373558010478	204663740010854	204666004010854	205196697010854	204687152010854		1	8	2001	25	90	2001	9	17	2	1	1	1	1	4	14	1	131	2	5.10	40	25	0.3373	4	6.018046	1.406775	1.406775	46.066637	9.588471	4.386323			14.301254	13	269	161	12	5				48.2874	3	0
22305442010478	43373558010478	204663740010854	204666004010854	205196697010854	204687153010854		1	8	2001	25	90	2001	9	17	2	1	1	1	1	4	15	1	131	2	5.00	41	20	0.3260	4	6.018046	1.373819	1.373819	44.987451	9.437345	4.331976			14.017252	13	269	161	12	5				48.2874	3	0
22305442010478	43373558010478	204663740010854	204666004010854	205196697010854	204687154010854		1	8	2001	25	90	2001	9	17	2	1	1	1	1	4	16	1	131	2	5.20	38	35	0.3487	4	6.018046	1.379212	1.379212	45.164051	9.329846	4.253464			13.971964	13	269	161	12	5				48.2874	3	0
22305442010478	43373558010478	204663740010854	204666004010854	205196697010854	204687155010854		1	8	2001	25	90	2001	9	17	2	1	1	1	1	4	17	1	131	2	5.00	41	40	0.3260	4	6.018046	1.373819	1.373819	44.987451	9.437345	4.331976			14.017252	13	269	161	12	5				48.2874	3	0
81653323010478	22305442010478	209218291010854	209220212010854	212932873010854	209238872010854	204687087010854	1	9	2006	25	90	2006	8	29	5	1	1	1	1	1	1	1	131	2	8.10	48	40	1.4947	3	6.018046	5.919778	5.919778	193.850661	34.718924	14.377178			56.248694	0	0	161	19	3	102	50	131	69.4361	2	0
81653323010478	22305442010478	209218291010854	209220212010854	212932873010854	209238873010854	204687088010854	1	9	2006	25	90	2006	8	29	5	1	1	1	1	1	2	1	131	2	6.30	50	25	0.9701	3	6.018046	3.427149	3.427149	112.226353	21.643670	9.506787			33.650740	0	0	161	19	3	102	50	131	69.4361	2	0
81653323010478	22305442010478	209218291010854	209220212010854	212932873010854	209238874010854	204687089010854	1	9	2006	25	90	2006	8	29	5	1	1	1	1	1	3	1	131	2	6.00	48	38	0.8920	3	6.018046	2.878239	2.878239	94.251597	18.478634	8.198832			28.470501	0	0	161	19	3	102	50	131	69.4361	2	0
81653323010478	22305442010478	209218291010854	209220212010854	212932873010854	209238876010854	204687090010854	1	9	2006	25	90	2006	8	29	5	1	1	1	1	1	4	1	131	2	6.60	49	28	1.0509	3	6.018046	3.748021	3.748021	122.733715	23.316653	10.139510			36.555130	0	0	161	19	3	102	50	131	69.4361	2	0
81653323010478	22305442010478	209218291010854	209220212010854	212932873010854	209238878010854	204687091010854	1	9	2006	25	90	2006	8	29	5	1	1	1	1	1	5	1	131	2	6.80	49	30	1.1063	3	6.018046	4.029045	4.029045	131.936203	24.832230	10.727087			39.133410	0	0	161	19	3	102	50	131	69.4361	2	0
81653323010478	22305442010478	209218291010854	209220212010854	212932873010854	209238880010854	204687092010854	1	9	2006	25	90	2006	8	29	5	1	1	1	1	1	6	1	131	2	8.60	49	38	1.6569	3	6.018046	6.935765	6.935765	227.120447	40.068867	16.332769			65.463641	0	0	161	19	3	102	50	131	69.4361	2	0
81653323010478	22305442010478	209218291010854	209220212010854	212932873010854	209238882010854	204687096010854	1	9	2006	25	90	2006	8	29	5	1	1	1	1	1	10	1	131	2	6.90	44	40	1.1344	3	6.018046	3.663277	3.663277	119.958665	22.477227	9.677694			35.510279	0	0	161	19	3	102	50	131	69.4361	2	0
81653323010478	22305442010478	209218291010854	209220212010854	212932873010854	209238884010854	204687097010854	1	9	2006	25	90	2006	8	29	5	1	1	1	1	1	11	1	131	2	5.90	45	28	0.8666	3	6.018046	2.532522	2.532522	82.930654	16.354126	7.280725			25.116711	0	0	161	19	3	102	50	131	69.4361	2	0
81653323010478	22305442010478	209218291010854	209220212010854	212932873010854	209238886010854	204687098010854	1	9	2006	25	90	2006	8	29	5	1	1	1	1	1	12	1	131	2	5.50	43	28	0.7680	3	6.018046	1.963924	1.963924	64.311189	13.006478	5.869372			19.702166	0	0	161	19	3	102	50	131	69.4361	2	0
81653323010478	22305442010478	209218291010854	209220212010854	212932873010854	209238887010854	204687099010854	1	9	2006	25	90	2006	8	29	5	1	1	1	1	1	13	1	131	2	5.50	44	25	0.7680	3	6.018046	2.028659	2.028659	66.431019	13.435198	6.062839			20.351590	0	0	161	19	3	102	50	131	69.4361	2	0
81653323010478	22305442010478	209218291010854	209220212010854	212932873010854	209238888010854	204687100010854	1	9	2006	25	90	2006	8	29	5	1	1	1	1	1	14	2	131	2	5.00	36				6.018046	1.106319	1.051003	29.419216	6.223455	3.314061			10.723519	0	0	161	19	3	102	50	131	69.4361	2	0
81653323010478	22305442010478	209218291010854	209220212010854	212932873010854	209238889010854	204687101010854	1	9	2006	25	90	2006	8	29	5	1	1	1	1	1	15	1	131	2	5.70	46	28	0.8167	3	6.018046	2.378635	2.378635	77.891429	15.549191	6.969359			23.721379	0	0	161	19	3	102	50	131	69.4361	2	0
81653323010478	22305442010478	209218291010854	209220212010854	212932873010854	209238891010854		1	9	2006	25	90	2006	8	29	5	1	1	1	1	1	16	1	131	2	5.30	31	33	0.3603	4	6.018046	1.043810	1.043810	34.180886	7.009592	3.184785			10.538584	0	0	161	19	3	102	50	131	69.4361	2	0
81653323010478	22305442010478	209218291010854	209220212010854	212932873010854	209238893010854		1	9	2006	25	90	2006	8	29	5	1	1	1	1	1	19	1	131	2	5.10	38	30	0.3373	4	6.018046	1.295452	1.295452	42.421224	8.829702	4.039218			13.169546	0	0	161	19	3	102	50	131	69.4361	2	0
81653323010478	22305442010478	209218291010854	209220214010854	212932874010854	209238895010854	204687102010854	1	9	2006	25	90	2006	8	29	5	1	1	1	1	2	1	1	131	2	7.80	51	40	1.4008	3	6.018046	5.820397	5.820397	190.596303	34.478880	14.415550			55.549327	5	233	161	19	3	102	50	131	69.4361	2	0
81653323010478	22305442010478	209218291010854	209220214010854	212932874010854	209238897010854	204687103010854	1	9	2006	25	90	2006	8	29	5	1	1	1	1	2	2	1	131	2	7.80	49	38	1.4008	3	6.018046	5.560001	5.560001	182.069305	32.936345	13.770620			53.064132	5	233	161	19	3	102	50	131	69.4361	2	0
81653323010478	22305442010478	209218291010854	209220214010854	212932874010854	209238899010854	204687104010854	1	9	2006	25	90	2006	8	29	5	1	1	1	1	2	3	1	131	2	8.50	51	45	1.6239	3	6.018046	7.065684	7.065684	231.374810	40.936736	16.738904			66.774855	5	233	161	19	3	102	50	131	69.4361	2	0
81653323010478	22305442010478	209218291010854	209220214010854	212932874010854	209238901010854	204687105010854	1	9	2006	25	90	2006	8	29	5	1	1	1	1	2	4	1	131	2	8.60	47	47	1.6569	3	6.018046	6.619216	6.619216	216.754648	38.240120	15.587340			62.475874	5	233	161	19	3	102	50	131	69.4361	2	0
81653323010478	22305442010478	209218291010854	209220214010854	212932874010854	209238902010854	204687106010854	1	9	2006	25	90	2006	8	29	5	1	1	1	1	2	5	1	131	2	6.20	44	23	0.4719	4	6.018046	2.799829	2.799829	91.683962	17.776222	7.834283			27.556723	5	233	161	19	3	102	50	131	69.4361	2	0
81653323010478	22305442010478	209218291010854	209220214010854	212932874010854	209238903010854	204687107010854	1	9	2006	25	90	2006	8	29	5	1	1	1	1	2	6	1	131	2	7.60	47	50	1.3396	3	6.018046	4.989820	4.989820	163.398003	29.769396	12.527132			47.772134	5	233	161	19	3	102	50	131	69.4361	2	0
81653323010478	22305442010478	209218291010854	209220214010854	212932874010854	209238904010854	204687108010854	1	9	2006	25	90	2006	8	29	5	1	1	1	1	2	7	1	131	2	7.20	46	45	1.2206	3	6.018046	4.283449	4.283449	140.266986	25.951268	11.063687			41.289309	5	233	161	19	3	102	50	131	69.4361	2	0
81653323010478	22305442010478	209218291010854	209220214010854	212932874010854	209238906010854	204687109010854	1	9	2006	25	90	2006	8	29	5	1	1	1	1	2	8	1	131	2	6.40	48	35	0.9968	3	6.018046	3.387730	3.387730	110.935528	21.284551	9.317802			33.187024	5	233	161	19	3	102	50	131	69.4361	2	0
81653323010478	22305442010478	209218291010854	209220214010854	212932874010854	209238908010854	204687110010854	1	9	2006	25	90	2006	8	29	5	1	1	1	1	2	9	1	131	2	8.00	48	35	1.4631	3	6.018046	5.754399	5.754399	188.435115	33.858742	14.065777			54.755877	5	233	161	19	3	102	50	131	69.4361	2	0
81653323010478	22305442010478	209218291010854	209220214010854	212932874010854	209238909010854	204687111010854	1	9	2006	25	90	2006	8	29	5	1	1	1	1	2	10	1	131	2	8.00	49	33	1.4631	3	6.018046	5.891359	5.891359	192.920044	34.664611	14.400555			56.059117	5	233	161	19	3	102	50	131	69.4361	2	0
81653323010478	22305442010478	209218291010854	209220214010854	212932874010854	209238911010854	204687112010854	1	9	2006	25	90	2006	8	29	5	1	1	1	1	2	11	1	131	2	7.30	51	22	0.6250	4	6.018046	4.996390	4.996390	163.613146	30.149745	12.811609			48.076346	5	233	161	19	3	102	50	131	69.4361	2	0
81653323010478	22305442010478	209218291010854	209220214010854	212932874010854	209238913010854	204687113010854	1	9	2006	25	90	2006	8	29	5	1	1	1	1	2	12	1	131	2	7.90	51	33	1.4318	3	6.018046	5.991746	5.991746	196.207344	35.372877	14.741903			57.098366	5	233	161	19	3	102	50	131	69.4361	2	0
81653323010478	22305442010478	209218291010854	209220214010854	212932874010854	209238915010854	204687114010854	1	9	2006	25	90	2006	8	29	5	1	1	1	1	2	13	1	131	2	5.70	41	23	0.4084	4	6.018046	2.030992	2.030992	66.507416	13.276641	5.950771			20.254445	5	233	161	19	3	102	50	131	69.4361	2	0
81653323010478	22305442010478	209218291010854	209220214010854	212932874010854	209238917010854	204687115010854	1	9	2006	25	90	2006	8	29	5	1	1	1	1	2	14	1	131	2	6.80	46	33	1.1063	3	6.018046	3.732185	3.732185	122.215145	23.002592	9.936715			36.250061	5	233	161	19	3	102	50	131	69.4361	2	0
81653323010478	22305442010478	209218291010854	209220214010854	212932874010854	209238918010854	204687117010854	1	9	2006	25	90	2006	8	29	5	1	1	1	1	2	16	1	131	2	6.20	47	33	0.9438	3	6.018046	3.046614	3.046614	99.765251	19.343070	8.524819			29.985652	5	233	161	19	3	102	50	131	69.4361	2	0
81653323010478	22305442010478	209218291010854	209220214010854	212932874010854	209238919010854	204687118010854	1	9	2006	25	90	2006	8	29	5	1	1	1	1	2	17	1	131	2	5.90	48	30	0.8666	3	6.018046	2.756002	2.756002	90.248791	17.797280	7.923205			27.333111	5	233	161	19	3	102	50	131	69.4361	2	0
81653323010478	22305442010478	209218291010854	209220214010854	212932874010854	209238920010854	204687119010854	1	9	2006	25	90	2006	8	29	5	1	1	1	1	2	18	1	131	2	6.10	48	33	0.9178	3	6.018046	3.002530	3.002530	98.321664	19.167966	8.476091			29.624547	5	233	161	19	3	102	50	131	69.4361	2	0
81653323010478	22305442010478	209218291010854	209220214010854	212932874010854	209238922010854	204687120010854	1	9	2006	25	90	2006	8	29	5	1	1	1	1	2	19	1	131	2	1.90	22	27	0.1538	5	74.965282						5.348167		1.480797	5	233	161	19	3	102	50	131	69.4361	2	0
81653323010478	22305442010478	209218291010854	209220214010854	212932874010854	209238924010854	204687121010854	1	9	2006	25	90	2006	8	29	5	1	1	1	1	2	20	1	131	2	4.00	36	30	0.5532	5	74.965282						34.674154		8.442411	5	233	161	19	3	102	50	131	69.4361	2	0
81653323010478	22305442010478	209218291010854	209220216010854	212932875010854	209238926010854	204687122010854	1	9	2006	25	90	2006	8	29	5	1	1	1	1	3	1	1	131	2	7.10	44	33	1.1916	3	6.018046	3.926925	3.926925	128.592154	23.889288	10.218093			37.921644	10	120	161	19	3	102	50	131	69.4361	2	0
81653323010478	22305442010478	209218291010854	209220216010854	212932875010854	209238928010854	204687123010854	1	9	2006	25	90	2006	8	29	5	1	1	1	1	3	2	1	131	2	7.10	43	35	1.1916	3	6.018046	3.819047	3.819047	125.059552	23.233017	9.937388			36.879885	10	120	161	19	3	102	50	131	69.4361	2	0
81653323010478	22305442010478	209218291010854	209220216010854	212932875010854	209238930010854	204687124010854	1	9	2006	25	90	2006	8	29	5	1	1	1	1	3	3	1	131	2	7.00	43	35	1.1629	3	6.018046	3.689299	3.689299	120.810789	22.538750	9.672211			35.693696	10	120	161	19	3	102	50	131	69.4361	2	0
81653323010478	22305442010478	209218291010854	209220216010854	212932875010854	209238932010854	204687125010854	1	9	2006	25	90	2006	8	29	5	1	1	1	1	3	4	1	131	2	7.50	43	40	1.3094	3	6.018046	4.356444	4.356444	142.657300	26.086819	11.013142			41.776393	10	120	161	19	3	102	50	131	69.4361	2	0
81653323010478	22305442010478	209218291010854	209220216010854	212932875010854	209238933010854	204687126010854	1	9	2006	25	90	2006	8	29	5	1	1	1	1	3	5	1	131	2	6.70	45	33	1.0785	3	6.018046	3.503226	3.503226	114.717591	21.690927	9.401232			34.095783	10	120	161	19	3	102	50	131	69.4361	2	0
81653323010478	22305442010478	209218291010854	209220216010854	212932875010854	209238934010854	204687127010854	1	9	2006	25	90	2006	8	29	5	1	1	1	1	3	6	1	131	2	7.60	45	38	1.3396	3	6.018046	4.742607	4.742607	155.302699	28.294517	11.906494			45.405337	10	120	161	19	3	102	50	131	69.4361	2	0
81653323010478	22305442010478	209218291010854	209220216010854	212932875010854	209238935010854	204687128010854	1	9	2006	25	90	2006	8	29	5	1	1	1	1	3	7	1	131	2	8.50	53	40	1.6239	3	6.018046	7.374914	7.374914	241.500940	42.728335	17.471483			69.697260	10	120	161	19	3	102	50	131	69.4361	2	0
81653323010478	22305442010478	209218291010854	209220216010854	212932875010854	209238936010854	204687132010854	1	9	2006	25	90	2006	8	29	5	1	1	1	1	3	11	1	131	2	6.60	42	33	1.0509	3	6.018046	3.095492	3.095492	101.365823	19.257233	8.374225			30.190896	10	120	161	19	3	102	50	131	69.4361	2	0
81653323010478	22305442010478	209218291010854	209220216010854	212932875010854	209238941010854	204687133010854	1	9	2006	25	90	2006	8	29	5	1	1	1	1	3	12	1	131	2	6.00	44	30	0.8920	3	6.018046	2.570079	2.570079	84.160506	16.500211	7.321020			25.422294	10	120	161	19	3	102	50	131	69.4361	2	0
81653323010478	22305442010478	209218291010854	209220216010854	212932875010854	209238943010854	204687134010854	1	9	2006	25	90	2006	8	29	5	1	1	1	1	3	13	1	131	2	6.00	42	30	0.8920	3	6.018046	2.415999	2.415999	79.114960	15.510999	6.882114			23.898190	10	120	161	19	3	102	50	131	69.4361	2	0
81653323010478	22305442010478	209218291010854	209220216010854	212932875010854	209238945010854	204687135010854	1	9	2006	25	90	2006	8	29	5	1	1	1	1	3	14	1	131	2	4.10	37	20	2.8862	4	74.965282						36.857374		8.951349	10	120	161	19	3	102	50	131	69.4361	2	0
81653323010478	22305442010478	209218291010854	209220216010854	212932875010854	209238946010854	204687136010854	1	9	2006	25	90	2006	8	29	5	1	1	1	1	3	15	2	131	2	2.33	20				74.965282									10	120	161	19	3	102	50	131	69.4361	2	0
81653323010478	22305442010478	209218291010854	209220216010854	212932875010854	209238947010854	204687137010854	1	9	2006	25	90	2006	8	29	5	1	1	1	1	3	16	1	131	2	3.80	32	20	0.5065	5	74.965282						30.540102		7.476764	10	120	161	19	3	102	50	131	69.4361	2	0
81653323010478	22305442010478	209218291010854	209220216010854	212932875010854	209238948010854	204687138010854	1	9	2006	25	90	2006	8	29	5	1	1	1	1	3	17	1	131	2	5.30	38	28	0.7206	3	6.018046	1.464598	1.464598	47.960124	9.835348	4.468658			14.786972	10	120	161	19	3	102	50	131	69.4361	2	0
81653323010478	22305442010478	209218291010854	209220216010854	212932875010854	209238949010854		1	9	2006	25	90	2006	8	29	5	1	1	1	1	3	18	1	131	2	5.40	42	25	0.7442	3	6.018046	1.801220	1.801220	58.983240	12.010750	5.438495			18.126593	10	120	161	19	3	102	50	131	69.4361	2	0
81653323010478	22305442010478	209218291010854	209220216010854	212932875010854	209238951010854		1	9	2006	25	90	2006	8	29	5	1	1	1	1	3	19	1	131	2	5.10	38	33	0.3373	4	6.018046	1.295452	1.295452	42.421224	8.829702	4.039218			13.169546	10	120	161	19	3	102	50	131	69.4361	2	0
81653323010478	22305442010478	209218291010854	209220217010854	212932876010854	209238953010854	204687139010854	1	9	2006	25	90	2006	8	29	5	1	1	1	1	4	1	1	131	2	8.90	57	40	1.7576	3	6.018046	8.842355	8.842355	289.554162	50.665914	20.460487			83.155193	13	269	161	19	3	102	50	131	69.4361	2	0
81653323010478	22305442010478	209218291010854	209220217010854	212932876010854	209238955010854	204687140010854	1	9	2006	25	90	2006	8	29	5	1	1	1	1	4	2	1	131	2	8.00	59	37	1.4631	3	6.018046	7.260959	7.260959	237.769338	42.723303	17.748340			69.091520	13	269	161	19	3	102	50	131	69.4361	2	0
81653323010478	22305442010478	209218291010854	209220217010854	212932876010854	209238957010854	204687141010854	1	9	2006	25	90	2006	8	29	5	1	1	1	1	4	3	1	131	2	6.70	53	25	1.0785	3	6.018046	4.271743	4.271743	139.883658	26.449354	11.463619			41.575514	13	269	161	19	3	102	50	131	69.4361	2	0
81653323010478	22305442010478	209218291010854	209220217010854	212932876010854	209238959010854	204687142010854	1	9	2006	25	90	2006	8	29	5	1	1	1	1	4	4	1	131	2	5.90	52	33	0.8666	3	6.018046	3.053976	3.053976	100.006329	19.721490	8.779848			30.288318	13	269	161	19	3	102	50	131	69.4361	2	0
81653323010478	22305442010478	209218291010854	209220217010854	212932876010854	209238961010854	204687143010854	1	9	2006	25	90	2006	8	29	5	1	1	1	1	4	5	1	131	2	8.50	51	33	1.6239	3	6.018046	7.065684	7.065684	231.374810	40.936736	16.738904			66.774855	13	269	161	19	3	102	50	131	69.4361	2	0
81653323010478	22305442010478	209218291010854	209220217010854	212932876010854	209238962010854	204687144010854	1	9	2006	25	90	2006	8	29	5	1	1	1	1	4	6	1	611	34	9.60	60	50	1.7732	2	6.018046	10.073312	10.073312	328.744552	98.130919	23.698713			87.760650	13	269	161	19	3	102	50	131	69.4361	2	0
81653323010478	22305442010478	209218291010854	209220217010854	212932876010854	209238963010854	204687145010854	1	9	2006	25	90	2006	8	29	5	1	1	1	1	4	7	1	131	2	6.80	50	23	0.5532	4	6.018046	4.127999	4.127999	135.176578	25.442114	10.990546			40.094533	13	269	161	19	3	102	50	131	69.4361	2	0
81653323010478	22305442010478	209218291010854	209220217010854	212932876010854	209238964010854	204687146010854	1	9	2006	25	90	2006	8	29	5	1	1	1	1	4	8	1	131	2	6.50	49	25	1.0237	3	6.018046	3.610654	3.610654	118.235458	22.571712	9.848334			35.291822	13	269	161	19	3	102	50	131	69.4361	2	0
81653323010478	22305442010478	209218291010854	209220217010854	212932876010854	209238966010854	204687147010854	1	9	2006	25	90	2006	8	29	5	1	1	1	1	4	9	1	131	2	10.00	58	40	2.1477	2	6.018046	11.562284	11.562284	378.621697	64.571698	25.222183			107.490150	13	269	161	19	3	102	50	131	69.4361	2	0
81653323010478	22305442010478	209218291010854	209220217010854	212932876010854	209238968010854	204687148010854	1	9	2006	25	90	2006	8	29	5	1	1	1	1	4	10	1	131	2	7.90	54	30	1.4318	3	6.018046	6.392419	6.392419	209.327891	37.738291	15.727706			60.916581	13	269	161	19	3	102	50	131	69.4361	2	0
81653323010478	22305442010478	209218291010854	209220217010854	212932876010854	209238970010854	204687149010854	1	9	2006	25	90	2006	8	29	5	1	1	1	1	4	11	1	131	2	7.70	56	35	1.3700	3	6.018046	6.285633	6.285633	205.831048	37.365588	15.672902			60.082522	13	269	161	19	3	102	50	131	69.4361	2	0
81653323010478	22305442010478	209218291010854	209220217010854	212932876010854	209238972010854	204687150010854	1	9	2006	25	90	2006	8	29	5	1	1	1	1	4	12	1	131	2	8.30	56	33	1.5588	3	6.018046	7.436097	7.436097	243.504455	43.340065	17.833655			70.461138	13	269	161	19	3	102	50	131	69.4361	2	0
81653323010478	22305442010478	209218291010854	209220217010854	212932876010854	209238974010854	204687151010854	1	9	2006	25	90	2006	8	29	5	1	1	1	1	4	13	1	131	2	6.00	57	25	0.8920	3	6.018046	3.571599	3.571599	116.956552	22.930087	10.173908			35.328968	13	269	161	19	3	102	50	131	69.4361	2	0
81653323010478	22305442010478	209218291010854	209220217010854	212932876010854	209238976010854	204687152010854	1	9	2006	25	90	2006	8	29	5	1	1	1	1	4	14	1	131	2	5.60	55	17	0.7922	3	6.018046	2.871391	2.871391	94.027351	18.890971	8.495944			28.719049	13	269	161	19	3	102	50	131	69.4361	2	0
81653323010478	22305442010478	209218291010854	209220217010854	212932876010854	209238977010854	204687153010854	1	9	2006	25	90	2006	8	29	5	1	1	1	1	4	15	1	131	2	5.70	50	25	0.8167	3	6.018046	2.656749	2.656749	86.998625	17.367228	7.784228			26.494923	13	269	161	19	3	102	50	131	69.4361	2	0
81653323010478	22305442010478	209218291010854	209220217010854	212932876010854	209238978010854	204687154010854	1	9	2006	25	90	2006	8	29	5	1	1	1	1	4	16	1	131	2	5.60	49	23	0.3961	4	6.018046	2.468729	2.468729	80.841671	16.241845	7.304538			24.691709	13	269	161	19	3	102	50	131	69.4361	2	0
81653323010478	22305442010478	209218291010854	209220217010854	212932876010854	209238979010854	204687155010854	1	9	2006	25	90	2006	8	29	5	1	1	1	1	4	17	1	131	2	5.50	49	30	0.3840	4	6.018046	2.352334	2.352334	77.030169	15.578800	7.030172			23.598711	13	269	161	19	3	102	50	131	69.4361	2	0
81653323010478	22305442010478	209218291010854	209220217010854	212932876010854	209238981010854		1	9	2006	25	90	2006	8	29	5	1	1	1	1	4	18	1	611	34	5.50	43	40	0.3129	4	6.018046	1.653671	1.653671	53.967884	25.273409	5.886770			17.073534	13	269	161	19	3	102	50	131	69.4361	2	0
22334015010478	43221155010478	204757782010854	204759972010854	205201022010854	204780615010854	205399918010854	1	8	2003	31	10	2003	9	24	4.2	1	1	1	1	1	1	1	827	28	9.50	47	50	2.6423	3	6.018046	8.158429	8.158429	335.589471	102.960275	22.328318			89.804231	11	360	520	13	5	84	50	611	34.4551	4	0
22334015010478	43221155010478	204757782010854	204759972010854	205201022010854	204780623010854		1	8	2003	31	10	2003	9	24	4.2	1	1	1	1	1	9	1	827	28	5.40	44	30	1.0522	3	6.018046	2.282430	2.282430	93.885658	45.837628	9.266081			29.920268	11	360	520	13	5	84	50	611	34.4551	4	0
22334015010478	43221155010478	204757782010854	204759972010854	205201022010854	204780624010854		1	8	2003	31	10	2003	9	24	4.2	1	1	1	1	1	10	1	762	41	2.20	32	15	0.4014	5	74.965282						9.989520		2.239043	11	360	520	13	5	84	50	611	34.4551	4	0
22334015010478	43221155010478	204757782010854	204759972010854	205201022010854	204780625010854		1	8	2003	31	10	2003	9	24	4.2	1	1	1	1	1	11	1	762	41	1.80	26	10	0.3200	5	74.965282						5.987563		1.405135	11	360	520	13	5	84	50	611	34.4551	4	0
22334015010478	43221155010478	204757782010854	204759972010854	205201022010854	204780626010854		1	8	2003	31	10	2003	9	24	4.2	1	1	1	1	1	12	1	316	32	3.20	40	30	2.4551	4	74.965282						33.219189		7.013648	11	360	520	13	5	84	50	611	34.4551	4	0
22334015010478	43221155010478	204757782010854	204759972010854	205201022010854	204780627010854		1	8	2003	31	10	2003	9	24	4.2	1	1	1	1	1	13	1	316	32	1.40	22	10	0.1386	5	74.965282						4.441405		1.129481	11	360	520	13	5	84	50	611	34.4551	4	0
22334015010478	43221155010478	204757782010854	204759972010854	205201022010854	204780628010854		1	8	2003	31	10	2003	9	24	4.2	1	1	1	1	1	14	1	316	32	2.40	32	25	0.3162	5	74.965282						16.657195		3.672695	11	360	520	13	5	84	50	611	34.4551	4	0
22334015010478	43221155010478	204757782010854	204759972010854	205201022010854	204780629010854		1	8	2003	31	10	2003	9	24	4.2	1	1	1	1	1	15	1	827	28	1.30	22	10	0.1287	5	74.965282						3.786251		0.993063	11	360	520	13	5	84	50	611	34.4551	4	0
22334015010478	43221155010478	204757782010854	204759972010854	205201022010854	204780630010854		1	8	2003	31	10	2003	9	24	4.2	1	1	1	1	1	16	1	827	28	3.80	38	30	3.6958	4	74.965282						55.505326		11.489924	11	360	520	13	5	84	50	611	34.4551	4	0
22334015010478	43221155010478	204757782010854	204759973010854	205201023010854	204780631010854	205399926010854	1	8	2003	31	10	2003	9	24	4.2	1	1	1	1	2	1	1	611	34	13.50	70	45	3.3546	2	6.018046	24.311745	24.311745	793.418660	189.823722	45.832729			198.216803	9	360	520	13	5	84	50	611	34.4551	4	0
22334015010478	43221155010478	204757782010854	204759973010854	205201023010854	204780632010854	205399927010854	1	8	2003	31	10	2003	9	24	4.2	1	1	1	1	2	2	1	693	35	8.10	43	35	1.2906	3	6.018046	5.140833	5.140833	167.323010	56.556555	13.659540			46.601079	9	360	520	13	5	84	50	611	34.4551	4	0
22334015010478	43221155010478	204757782010854	204759973010854	205201023010854	204780633010854	205399928010854	1	8	2003	31	10	2003	9	24	4.2	1	1	1	1	2	3	1	611	34	8.30	40	10	1.3508	3	6.018046	4.550278	4.550278	148.499233	49.336689	11.842214			41.089458	9	360	520	13	5	84	50	611	34.4551	4	0
22334015010478	43221155010478	204757782010854	204759973010854	205201023010854	204780634010854	205399929010854	1	8	2003	31	10	2003	9	24	4.2	1	1	1	1	2	4	1	491	42	6.00	41	25	0.1031	5	6.018046	2.363568	2.363568	107.222790	42.215063	15.155116			32.821076	9	360	520	13	5	84	50	611	34.4551	4	0
22334015010478	43221155010478	204757782010854	204759973010854	205201023010854	204780635010854	205399930010854	1	8	2003	31	10	2003	9	24	4.2	1	1	1	1	2	5	1	611	34	6.50	46	55	0.8552	3	6.018046	2.933387	2.933387	95.731671	38.721560	9.144389			28.495520	9	360	520	13	5	84	50	611	34.4551	4	0
22334015010478	43221155010478	204757782010854	204759973010854	205201023010854	204780636010854	205399931010854	1	8	2003	31	10	2003	9	24	4.2	1	1	1	1	2	6	1	611	34	7.90	65	45	1.2316	2	6.018046	7.140668	7.140668	233.037128	80.426268	19.251502			65.349416	9	360	520	13	5	84	50	611	34.4551	4	0
22334015010478	43221155010478	204757782010854	204759973010854	205201023010854	204780637010854	205399932010854	1	8	2003	31	10	2003	9	24	4.2	1	1	1	1	2	7	2	611	34	7.50	39				6.018046	3.431634	2.230562	34.580436	1.374116	6.245006			20.717689	9	360	520	13	5	84	50	611	34.4551	4	0
22334015010478	43221155010478	204757782010854	204759973010854	205201023010854	204780638010854	205399933010854	1	8	2003	31	10	2003	9	24	4.2	1	1	1	1	2	8	2	611	34	6.70	51				6.018046									9	360	520	13	5	84	50	611	34.4551	4	0
22334015010478	43221155010478	204757782010854	204759973010854	205201023010854	204780640010854		1	8	2003	31	10	2003	9	24	4.2	1	1	1	1	2	10	1	491	42	3.10	21	40	0.4677	5	74.965282						27.897595		5.914231	9	360	520	13	5	84	50	611	34.4551	4	0
22334015010478	43221155010478	204757782010854	204759973010854	205201023010854	204780641010854		1	8	2003	31	10	2003	9	24	4.2	1	1	1	1	2	11	1	491	42	2.00	23	15	0.2392	5	74.965282						9.218202		2.108450	9	360	520	13	5	84	50	611	34.4551	4	0
22334015010478	43221155010478	204757782010854	204759973010854	205201023010854	204780642010854		1	8	2003	31	10	2003	9	24	4.2	1	1	1	1	2	12	1	491	42	3.10	28	20	0.4677	5	74.965282						27.897595		5.914231	9	360	520	13	5	84	50	611	34.4551	4	0
22334015010478	43221155010478	204757782010854	204759973010854	205201023010854	204780643010854		1	8	2003	31	10	2003	9	24	4.2	1	1	1	1	2	13	1	653	43	1.40	26	30	0.6931	4	74.965282						3.114910		0.792144	9	360	520	13	5	84	50	611	34.4551	4	0
22334015010478	43221155010478	204757782010854	204759973010854	205201023010854	204780644010854		1	8	2003	31	10	2003	9	24	4.2	1	1	1	1	2	14	1	653	43	2.10	28	30	1.2888	4	74.965282						8.876327		2.008664	9	360	520	13	5	84	50	611	34.4551	4	0
22334015010478	43221155010478	204757782010854	204759973010854	205201023010854	204780645010854		1	8	2003	31	10	2003	9	24	4.2	1	1	1	1	2	15	1	653	43	3.10	30	20	2.3387	4	74.965282						23.725156		5.029683	9	360	520	13	5	84	50	611	34.4551	4	0
22334015010478	43221155010478	204757782010854	204759974010854	205201024010854	204780646010854	205399935010854	1	8	2003	31	10	2003	9	24	4.2	1	1	1	1	3	1	1	131	2	9.30	49	35	1.8956	3	6.018046	8.271171	8.271171	270.850015	46.917609	18.715630			77.434567	5	360	520	13	5	84	50	611	34.4551	4	0
22334015010478	43221155010478	204757782010854	204759974010854	205201024010854	204780649010854		1	8	2003	31	10	2003	9	24	4.2	1	1	1	1	3	4	1	131	2	6.10	44	30	0.9178	3	6.018046	2.684013	2.684013	87.891420	17.134573	7.576923			26.481890	5	360	520	13	5	84	50	611	34.4551	4	0
22334015010478	43221155010478	204757782010854	204759974010854	205201024010854	204780650010854		1	8	2003	31	10	2003	9	24	4.2	1	1	1	1	3	5	1	611	34	2.00	18	5	0.1176	5	74.965282						7.405030		1.693729	5	360	520	13	5	84	50	611	34.4551	4	0
22334015010478	43221155010478	204757782010854	204759974010854	205201024010854	204780651010854		1	8	2003	31	10	2003	9	24	4.2	1	1	1	1	3	6	1	611	34	2.70	23	30	0.2060	5	74.965282						15.832897		3.423275	5	360	520	13	5	84	50	611	34.4551	4	0
22334015010478	43221155010478	204757782010854	204759974010854	205201024010854	204780652010854		1	8	2003	31	10	2003	9	24	4.2	1	1	1	1	3	7	1	611	34	1.00	17	35	0.0322	5	74.965282						1.159928		0.355629	5	360	520	13	5	84	50	611	34.4551	4	0
22334015010478	43221155010478	204757782010854	204759974010854	205201024010854	204780653010854		1	8	2003	31	10	2003	9	24	4.2	1	1	1	1	3	8	1	611	34	1.20	15	25	0.0452	5	74.965282						1.944758		0.530139	5	360	520	13	5	84	50	611	34.4551	4	0
22334015010478	43221155010478	204757782010854	204759974010854	205201024010854	204780654010854		1	8	2003	31	10	2003	9	24	4.2	1	1	1	1	3	9	1	611	34	1.70	22	25	0.0867	5	74.965282						4.882146		1.163768	5	360	520	13	5	84	50	611	34.4551	4	0
22334015010478	43221155010478	204757782010854	204759974010854	205201024010854	204780655010854		1	8	2003	31	10	2003	9	24	4.2	1	1	1	1	3	10	1	611	34	3.20	29	60	0.2831	5	74.965282						24.269494		5.124077	5	360	520	13	5	84	50	611	34.4551	4	0
22334015010478	43221155010478	204757782010854	204759975010854	205201025010854	204780656010854	205399938010854	1	8	2003	31	10	2003	9	24	4.2	1	1	1	1	4	1	1	491	42	6.30	34	25	0.5556	4	6.018046	2.131114	2.131114	96.677560	36.471470	13.150575			29.085463	8	10	520	13	5	84	50	611	34.4551	4	0
22334015010478	43221155010478	204757782010854	204759975010854	205201025010854	204780657010854	205399939010854	1	8	2003	31	10	2003	9	24	4.2	1	1	1	1	4	2	1	409	29	7.70	40	25	1.8761	3	6.018046	3.764220	3.764220	172.877073	60.650107	14.773755			48.829629	8	10	520	13	5	84	50	611	34.4551	4	0
22334015010478	43221155010478	204757782010854	204759975010854	205201025010854	204780658010854	205399940010854	1	8	2003	31	10	2003	9	24	4.2	1	1	1	1	4	3	1	827	28	6.40	44	30	1.3879	3	6.018046	3.313562	3.313562	136.300324	57.196966	11.842039			40.784653	8	10	520	13	5	84	50	611	34.4551	4	0
22334015010478	43221155010478	204757782010854	204759975010854	205201025010854	204780659010854	205399941010854	1	8	2003	31	10	2003	9	24	4.2	1	1	1	1	4	4	1	827	28	6.60	46	35	1.4593	3	6.018046	3.713780	3.713780	152.762924	62.438107	12.981233			45.240589	8	10	520	13	5	84	50	611	34.4551	4	0
22334015010478	43221155010478	204757782010854	204759975010854	205201025010854	204780660010854	205399942010854	1	8	2003	31	10	2003	9	24	4.2	1	1	1	1	4	5	1	409	29	7.10	45	35	1.6438	3	6.018046	3.571536	3.571536	164.027791	61.477693	14.820839			47.456822	8	10	520	13	5	84	50	611	34.4551	4	0
22334015010478	43221155010478	204757782010854	204759975010854	205201025010854	204780661010854	205399943010854	1	8	2003	31	10	2003	9	24	4.2	1	1	1	1	4	6	1	827	28	7.50	52	45	1.7974	3	6.018046	5.543363	5.543363	228.021137	83.828740	17.718814			64.895687	8	10	520	13	5	84	50	611	34.4551	4	0
22334015010478	43221155010478	204757782010854	204759975010854	205201025010854	204780662010854	205399944010854	1	8	2003	31	10	2003	9	24	4.2	1	1	1	1	4	7	1	409	29	5.60	49	30	1.1164	3	6.018046	2.204515	2.204515	101.245438	46.652479	10.878296			31.805134	8	10	520	13	5	84	50	611	34.4551	4	0
22334015010478	43221155010478	204757782010854	204759975010854	205201025010854	204780665010854		1	8	2003	31	10	2003	9	24	4.2	1	1	1	1	4	10	1	762	41	5.10	38	30	0.8334	3	6.018046	1.378164	1.378164	45.403205	22.354257	5.710548			14.815752	8	10	520	13	5	84	50	611	34.4551	4	0
22334015010478	43221155010478	204757782010854	204759975010854	205201025010854	204780666010854		1	8	2003	31	10	2003	9	24	4.2	1	1	1	1	4	11	1	827	28	5.70	40	35	1.1491	3	6.018046	2.315319	2.315319	95.238517	44.263265	9.017149			29.714899	8	10	520	13	5	84	50	611	34.4551	4	0
22334015010478	43221155010478	204757782010854	204759975010854	205201025010854	204780667010854		1	8	2003	31	10	2003	9	24	4.2	1	1	1	1	4	12	1	827	28	5.10	42	35	0.9586	3	6.018046	1.903859	1.903859	78.313488	40.322755	8.084682			25.554875	8	10	520	13	5	84	50	611	34.4551	4	0
22334015010478	43221155010478	204757782010854	204759975010854	205201025010854	204780668010854		1	8	2003	31	10	2003	9	24	4.2	1	1	1	1	4	13	1	827	28	5.10	43	15	0.9586	3	6.018046	1.955515	1.955515	80.438310	41.416803	8.304037			26.248237	8	10	520	13	5	84	50	611	34.4551	4	0
22334015010478	43221155010478	204757782010854	204759975010854	205201025010854	204780669010854		1	8	2003	31	10	2003	9	24	4.2	1	1	1	1	4	14	1	409	29	5.00	40	35	0.0928	5	6.018046	1.202071	1.202071	55.206794	28.268830	6.482870			18.168663	8	10	520	13	5	84	50	611	34.4551	4	0
22334015010478	43221155010478	204757782010854	204759975010854	205201025010854	204780670010854		1	8	2003	31	10	2003	9	24	4.2	1	1	1	1	4	15	1	762	41	2.70	31	10	0.5060	5	74.965282						16.761855		3.624127	8	10	520	13	5	84	50	611	34.4551	4	0
148446126010478	22334015010478	209313455010854	209315453010854	212939052010854	209334808010854	204780615010854	1	9	2008	31	10	2008	8	18	4.9	1	1	1	1	1	1	1	827	28	11.60	60	60	3.6589	3	6.018046	15.687834	15.687834	645.304619	172.549377	37.982915			165.588581	11	360	520	18	5	84	50	611	54.9878	3	0
148446126010478	22334015010478	209313455010854	209315453010854	212939052010854	209334809010854	204780623010854	1	9	2008	31	10	2008	8	18	4.9	1	1	1	1	1	9	1	827	28	6.60	52	55	1.4593	3	6.018046	4.232841	4.232841	174.114020	71.164846	14.795571			51.563695	11	360	520	18	5	84	50	611	54.9878	3	0
148446126010478	22334015010478	209313455010854	209315453010854	212939052010854	209334810010854	204780624010854	1	9	2008	31	10	2008	8	18	4.9	1	1	1	1	1	10	1	762	41	2.30	30	40	0.4221	5	74.965282						11.180865		2.484560	11	360	520	18	5	84	50	611	54.9878	3	0
148446126010478	22334015010478	209313455010854	209315453010854	212939052010854	209334811010854	204780625010854	1	9	2008	31	10	2008	8	18	4.9	1	1	1	1	1	11	1	762	41	1.80	24	30	0.3200	5	74.965282						5.987563		1.405135	11	360	520	18	5	84	50	611	54.9878	3	0
148446126010478	22334015010478	209313455010854	209315453010854	212939052010854	209334812010854	204780626010854	1	9	2008	31	10	2008	8	18	4.9	1	1	1	1	1	12	1	316	32	3.60	37	30	5.8798	3	74.965282						44.012744		9.163899	11	360	520	18	5	84	50	611	54.9878	3	0
148446126010478	22334015010478	209313455010854	209315453010854	212939052010854	209334813010854	204780627010854	1	9	2008	31	10	2008	8	18	4.9	1	1	1	1	1	13	1	316	32	1.40	20	15	0.1386	5	74.965282						4.441405		1.129481	11	360	520	18	5	84	50	611	54.9878	3	0
148446126010478	22334015010478	209313455010854	209315453010854	212939052010854	209334814010854	204780628010854	1	9	2008	31	10	2008	8	18	4.9	1	1	1	1	1	14	1	316	32	2.40	30	38	0.3162	5	74.965282						16.657195		3.672695	11	360	520	18	5	84	50	611	54.9878	3	0
148446126010478	22334015010478	209313455010854	209315453010854	212939052010854	209334815010854	204780629010854	1	9	2008	31	10	2008	8	18	4.9	1	1	1	1	1	15	1	827	28	4.20	46	40	8.7013	3	74.965282						70.945198		14.542014	11	360	520	18	5	84	50	611	54.9878	3	0
148446126010478	22334015010478	209313455010854	209315453010854	212939052010854	209334816010854	204780630010854	1	9	2008	31	10	2008	8	18	4.9	1	1	1	1	1	16	1	827	28	5.60	58	36	1.1164	3	6.018046	3.346609	3.346609	137.659682	65.011825	13.210645			43.244266	11	360	520	18	5	84	50	611	54.9878	3	0
148446126010478	22334015010478	209313455010854	209315453010854	212939052010854	209334817010854		1	9	2008	31	10	2008	8	18	4.9	1	1	1	1	1	17	1	827	28	5.30	51	42	1.0206	3	6.018046	2.579437	1.418690	58.356508	28.987424	5.844129			18.739236	11	360	520	18	5	84	50	611	54.9878	3	0
148446126010478	22334015010478	209313455010854	209315454010854	212939053010854	209334818010854	204780631010854	1	9	2008	31	10	2008	8	18	4.9	1	1	1	1	2	1	1	611	34	13.60	74	45	3.4012	3	6.018046	26.128995	26.128995	852.724978	203.130647	49.032740			212.776962	9	360	520	18	5	84	50	611	54.9878	3	0
148446126010478	22334015010478	209313455010854	209315454010854	212939053010854	209334819010854	204780632010854	1	9	2008	31	10	2008	8	18	4.9	1	1	1	1	2	2	1	693	35	8.80	56	50	1.5069	3	6.018046	8.023143	8.023143	261.135975	82.906823	20.107219			71.178136	9	360	520	18	5	84	50	611	54.9878	3	0
148446126010478	22334015010478	209313455010854	209315454010854	212939053010854	209334820010854	204780633010854	1	9	2008	31	10	2008	8	18	4.9	1	1	1	1	2	3	2	611	34	8.00	39				6.018046	4.033414	0.000000	62.142833	2.347193	10.709607			36.557053	9	360	520	18	5	84	50	611	54.9878	3	0
148446126010478	22334015010478	209313455010854	209315454010854	212939053010854	209334821010854	204780634010854	1	9	2008	31	10	2008	8	18	4.9	1	1	1	1	2	4	1	491	42	6.20	44	50	0.5422	4	6.018046	2.759184	2.759184	125.169830	47.881873	17.240371			37.868254	9	360	520	18	5	84	50	611	54.9878	3	0
148446126010478	22334015010478	209313455010854	209315454010854	212939053010854	209334822010854	204780635010854	1	9	2008	31	10	2008	8	18	4.9	1	1	1	1	2	5	1	611	34	7.10	50	42	1.0087	3	6.018046	4.082194	4.082194	133.223218	50.067777	11.901820			38.544386	9	360	520	18	5	84	50	611	54.9878	3	0
148446126010478	22334015010478	209313455010854	209315454010854	212939053010854	209334823010854	204780636010854	1	9	2008	31	10	2008	8	18	4.9	1	1	1	1	2	6	1	611	34	9.60	70	38	1.7732	3	6.018046	11.908217	11.908217	388.627043	116.005965	28.015554			103.746698	9	360	520	18	5	84	50	611	54.9878	3	0
148446126010478	22334015010478	209313455010854	209315454010854	212939053010854	209334824010854	204780637010854	1	9	2008	31	10	2008	8	18	4.9	1	1	1	1	2	7	2	611	34	7.50	39				6.018046									9	360	520	18	5	84	50	611	54.9878	3	0
148446126010478	22334015010478	209313455010854	209315454010854	212939053010854	209334825010854	204780640010854	1	9	2008	31	10	2008	8	18	4.9	1	1	1	1	2	10	1	491	42	3.10	25	40	0.4677	5	74.965282						27.897595		5.914231	9	360	520	18	5	84	50	611	54.9878	3	0
148446126010478	22334015010478	209313455010854	209315454010854	212939053010854	209334826010854	204780641010854	1	9	2008	31	10	2008	8	18	4.9	1	1	1	1	2	11	2	491	42	2.15	23				74.965282									9	360	520	18	5	84	50	611	54.9878	3	0
148446126010478	22334015010478	209313455010854	209315454010854	212939053010854	209334827010854	204780642010854	1	9	2008	31	10	2008	8	18	4.9	1	1	1	1	2	12	2	491	42	3.25	28				74.965282									9	360	520	18	5	84	50	611	54.9878	3	0
148446126010478	22334015010478	209313455010854	209315454010854	212939053010854	209334828010854	204780643010854	1	9	2008	31	10	2008	8	18	4.9	1	1	1	1	2	13	1	653	43	2.30	32	36	0.2963	5	74.965282						11.180865		2.484560	9	360	520	18	5	84	50	611	54.9878	3	0
148446126010478	22334015010478	209313455010854	209315454010854	212939053010854	209334829010854	204780644010854	1	9	2008	31	10	2008	8	18	4.9	1	1	1	1	2	14	1	653	43	2.60	34	3	1.7869	4	74.965282						15.240957		3.315014	9	360	520	18	5	84	50	611	54.9878	3	0
148446126010478	22334015010478	209313455010854	209315454010854	212939053010854	209334830010854	204780645010854	1	9	2008	31	10	2008	8	18	4.9	1	1	1	1	2	15	1	653	43	4.50	38	45	8.2725	3	74.965282						60.322725		12.288389	9	360	520	18	5	84	50	611	54.9878	3	0
148446126010478	22334015010478	209313455010854	209315454010854	212939053010854	209334831010854		1	9	2008	31	10	2008	8	18	4.9	1	1	1	1	2	16	1	652	41	6.50	39	45	0.5481	4	6.018046	2.933963	2.933963	96.299707	38.895425	9.254543			28.664602	9	360	520	18	5	84	50	611	54.9878	3	0
148446126010478	22334015010478	209313455010854	209315454010854	212939053010854	209334832010854		1	9	2008	31	10	2008	8	18	4.9	1	1	1	1	2	17	1	591	42	1.00	8	45	0.0828	5	74.965282						1.443944		0.442707	9	360	520	18	5	84	50	611	54.9878	3	0
148446126010478	22334015010478	209313455010854	209315455010854	212939054010854	209334833010854	204780646010854	1	9	2008	31	10	2008	8	18	4.9	1	1	1	1	3	1	1	131	2	11.30	70	36	2.6501	3	6.018046	18.174682	18.174682	595.153080	99.150688	37.305411			167.163178	5	360	520	18	5	84	50	611	54.9878	3	0
148446126010478	22334015010478	209313455010854	209315455010854	212939054010854	209334834010854	204780649010854	1	9	2008	31	10	2008	8	18	4.9	1	1	1	1	3	4	1	131	2	9.30	65	33	1.8956	3	6.018046	11.186922	11.186922	366.329991	63.456993	25.313259			104.731780	5	360	520	18	5	84	50	611	54.9878	3	0
148446126010478	22334015010478	209313455010854	209315455010854	212939054010854	209334835010854	204780650010854	1	9	2008	31	10	2008	8	18	4.9	1	1	1	1	3	5	2	611	34	2.29	18				74.965282									5	360	520	18	5	84	50	611	54.9878	3	0
148446126010478	22334015010478	209313455010854	209315455010854	212939054010854	209334836010854	204780651010854	1	9	2008	31	10	2008	8	18	4.9	1	1	1	1	3	6	1	611	34	3.00	25	50	0.2509	5	74.965282						20.638419		4.394536	5	360	520	18	5	84	50	611	54.9878	3	0
148446126010478	22334015010478	209313455010854	209315455010854	212939054010854	209334837010854	204780652010854	1	9	2008	31	10	2008	8	18	4.9	1	1	1	1	3	7	1	611	34	1.10	16	45	0.0384	5	74.965282						1.527278		0.437635	5	360	520	18	5	84	50	611	54.9878	3	0
148446126010478	22334015010478	209313455010854	209315455010854	212939054010854	209334839010854	204780653010854	1	9	2008	31	10	2008	8	18	4.9	1	1	1	1	3	8	1	611	34	1.20	14	36	0.0452	5	74.965282						1.944758		0.530139	5	360	520	18	5	84	50	611	54.9878	3	0
148446126010478	22334015010478	209313455010854	209315455010854	212939054010854	209334841010854	204780654010854	1	9	2008	31	10	2008	8	18	4.9	1	1	1	1	3	9	1	611	34	1.90	25	40	0.1068	5	74.965282						6.496071		1.503807	5	360	520	18	5	84	50	611	54.9878	3	0
148446126010478	22334015010478	209313455010854	209315455010854	212939054010854	209334843010854	204780655010854	1	9	2008	31	10	2008	8	18	4.9	1	1	1	1	3	10	1	611	34	3.50	33	45	0.3348	5	74.965282						30.384694		6.346459	5	360	520	18	5	84	50	611	54.9878	3	0
148446126010478	22334015010478	209313455010854	209315455010854	212939054010854	209334845010854		1	9	2008	31	10	2008	8	18	4.9	1	1	1	1	3	11	1	611	34	5.50	48	50	0.6257	3	6.018046	1.954810	1.954810	63.795615	29.875780	6.958771			20.182681	5	360	520	18	5	84	50	611	54.9878	3	0
148446126010478	22334015010478	209313455010854	209315455010854	212939054010854	209334847010854		1	9	2008	31	10	2008	8	18	4.9	1	1	1	1	3	12	1	611	34	5.30	48	45	0.5839	3	6.018046	1.748383	1.748383	57.058829	27.639590	6.417410			18.322530	5	360	520	18	5	84	50	611	54.9878	3	0
148446126010478	22334015010478	209313455010854	209315455010854	212939054010854	209334849010854		1	9	2008	31	10	2008	8	18	4.9	1	1	1	1	3	13	1	827	28	7.00	53	65	1.6062	3	6.018046	4.891955	4.891955	201.226068	78.276195	16.401245			58.475877	5	360	520	18	5	84	50	611	54.9878	3	0
148446126010478	22334015010478	209313455010854	209315455010854	212939054010854	209334850010854		1	9	2008	31	10	2008	8	18	4.9	1	1	1	1	3	14	1	68	9	1.10	12	80	0.0535	5	74.965282						1.376604		0.492809	5	360	520	18	5	84	50	611	54.9878	3	0
148446126010478	22334015010478	209313455010854	209315455010854	212939054010854	209334851010854		1	9	2008	31	10	2008	8	18	4.9	1	1	1	1	3	15	1	611	34	1.10	13	40	0.0384	5	74.965282						1.527278		0.437635	5	360	520	18	5	84	50	611	54.9878	3	0
148446126010478	22334015010478	209313455010854	209315456010854	212939055010854	209334852010854	204780656010854	1	9	2008	31	10	2008	8	18	4.9	1	1	1	1	4	1	2	491	42	6.10	34				6.018046	1.976218	0.000000	42.358761	1.815213	12.431129			27.114010	8	10	520	18	5	84	50	611	54.9878	3	0
148446126010478	22334015010478	209313455010854	209315456010854	212939055010854	209334853010854	204780657010854	1	9	2008	31	10	2008	8	18	4.9	1	1	1	1	4	2	1	409	29	8.00	47	50	1.9967	3	6.018046	4.953015	4.953015	227.474148	77.419418	18.946179			63.568515	8	10	520	18	5	84	50	611	54.9878	3	0
148446126010478	22334015010478	209313455010854	209315456010854	212939055010854	209334855010854	204780658010854	1	9	2008	31	10	2008	8	18	4.9	1	1	1	1	4	3	1	827	28	7.00	48	45	1.6062	3	6.018046	4.405385	4.405385	181.211459	70.490586	14.769923			52.659673	8	10	520	18	5	84	50	611	54.9878	3	0
148446126010478	22334015010478	209313455010854	209315456010854	212939055010854	209334857010854	204780659010854	1	9	2008	31	10	2008	8	18	4.9	1	1	1	1	4	4	1	827	28	8.20	53	45	2.0787	3	6.018046	6.811861	6.811861	280.199635	95.991461	20.504736			77.781031	8	10	520	18	5	84	50	611	54.9878	3	0
148446126010478	22334015010478	209313455010854	209315456010854	212939055010854	209334859010854	204780660010854	1	9	2008	31	10	2008	8	18	4.9	1	1	1	1	4	5	1	409	29	7.60	49	65	1.8366	3	6.018046	4.620959	4.620959	212.224011	75.239584	18.297869			60.168118	8	10	520	18	5	84	50	611	54.9878	3	0
148446126010478	22334015010478	209313455010854	209315456010854	212939055010854	209334861010854	204780661010854	1	9	2008	31	10	2008	8	18	4.9	1	1	1	1	4	6	1	827	28	9.00	58	50	2.4194	3	6.018046	9.064541	9.064541	372.861555	119.021425	25.677764			101.069102	8	10	520	18	5	84	50	611	54.9878	3	0
148446126010478	22334015010478	209313455010854	209315456010854	212939055010854	209334863010854	204780662010854	1	9	2008	31	10	2008	8	18	4.9	1	1	1	1	4	7	1	409	29	6.30	54	50	1.3527	3	6.018046	3.337681	3.337681	153.287673	63.595827	15.082698			46.116627	8	10	520	18	5	84	50	611	54.9878	3	0
148446126010478	22334015010478	209313455010854	209315456010854	212939055010854	209334865010854	204780665010854	1	9	2008	31	10	2008	8	18	4.9	1	1	1	1	4	10	1	762	41	5.50	42	45	0.9076	3	6.018046	1.927734	1.927734	63.508626	29.168019	7.500829			20.091888	8	10	520	18	5	84	50	611	54.9878	3	0
148446126010478	22334015010478	209313455010854	209315456010854	212939055010854	209334866010854	204780666010854	1	9	2008	31	10	2008	8	18	4.9	1	1	1	1	4	11	1	827	28	7.00	48	50	1.6062	3	6.018046	4.405385	4.405385	181.211459	70.490586	14.769923			52.659673	8	10	520	18	5	84	50	611	54.9878	3	0
148446126010478	22334015010478	209313455010854	209315456010854	212939055010854	209334867010854	204780667010854	1	9	2008	31	10	2008	8	18	4.9	1	1	1	1	4	12	1	827	28	6.60	46	40	1.4593	3	6.018046	3.713780	3.713780	152.762924	62.438107	12.981233			45.240589	8	10	520	18	5	84	50	611	54.9878	3	0
148446126010478	22334015010478	209313455010854	209315456010854	212939055010854	209334868010854	204780668010854	1	9	2008	31	10	2008	8	18	4.9	1	1	1	1	4	13	1	827	28	5.60	48	35	1.1164	3	6.018046	2.723799	2.723799	112.040966	52.913006	10.752120			35.196430	8	10	520	18	5	84	50	611	54.9878	3	0
148446126010478	22334015010478	209313455010854	209315456010854	212939055010854	209334870010854	204780669010854	1	9	2008	31	10	2008	8	18	4.9	1	1	1	1	4	14	1	409	29	5.20	44	50	0.9894	3	6.018046	1.556543	1.556543	71.486416	35.274895	8.136340			23.137017	8	10	520	18	5	84	50	611	54.9878	3	0
148446126010478	22334015010478	209313455010854	209315456010854	212939055010854	209334872010854	204780670010854	1	9	2008	31	10	2008	8	18	4.9	1	1	1	1	4	15	2	762	41	2.95	31				74.965282									8	10	520	18	5	84	50	611	54.9878	3	0
22331077010478	43229047010478	204804017010854	204806362010854	205212415010854	204828206010854		1	8	2004	35	8	2004	1	13	6.5	1	1	1	1	1	14	1	611	34	5.00	41	45	0.5236	3	6.018046	1.104653	1.104653	36.050572	18.434538	4.258659			11.864313	0	0	520	15	3				32.0113	4	0
22331077010478	43229047010478	204804017010854	204806362010854	205212415010854	204828207010854		1	8	2004	35	8	2004	1	13	6.5	1	1	1	1	1	15	1	391	43	1.10	14	40	0.8809	5	74.965282						1.714474		0.491275	0	0	520	15	3				32.0113	4	0
22331077010478	43229047010478	204804017010854	204806362010854	205212415010854	204828208010854		1	8	2004	35	8	2004	1	13	6.5	1	1	1	1	1	16	1	521	42	2.90	31	25	10.4785	3	74.965282						23.593162		5.047437	0	0	520	15	3				32.0113	4	0
22331077010478	43229047010478	204804017010854	204806362010854	205212415010854	204828209010854		1	8	2004	35	8	2004	1	13	6.5	1	1	1	1	1	17	1	611	34	1.20	19	25	0.5911	5	74.965282						1.944758		0.530139	0	0	520	15	3				32.0113	4	0
22331077010478	43229047010478	204804017010854	204806362010854	205212415010854	204828210010854		1	8	2004	35	8	2004	1	13	6.5	1	1	1	1	1	18	1	311	31	2.30	28	40	4.4046	4	74.965282						16.985825		3.774511	0	0	520	15	3				32.0113	4	0
22331077010478	43229047010478	204804017010854	204806362010854	205212415010854	204828211010854		1	8	2004	35	8	2004	1	13	6.5	1	1	1	1	1	19	1	827	28	2.50	36	50	5.2393	4	74.965282						19.791101		4.332772	0	0	520	15	3				32.0113	4	0
22331077010478	43229047010478	204804017010854	204806362010854	205212415010854	204828212010854		1	8	2004	35	8	2004	1	13	6.5	1	1	1	1	1	20	1	827	28	2.40	36	30	5.2393	4	74.965282						17.887634		3.943991	0	0	520	15	3				32.0113	4	0
22331077010478	43229047010478	204804017010854	204806362010854	205212415010854	204828213010854		1	8	2004	35	8	2004	1	13	6.5	1	1	1	1	1	21	1	591	42	1.20	10	60	0.8809	5	74.965282						2.420945		0.659947	0	0	520	15	3				32.0113	4	0
22331077010478	43229047010478	204804017010854	204806362010854	205212415010854	204828214010854		1	8	2004	35	8	2004	1	13	6.5	1	1	1	1	1	22	1	391	43	1.10	20	25	0.8809	5	74.965282						1.714474		0.491275	0	0	520	15	3				32.0113	4	0
22331077010478	43229047010478	204804017010854	204806362010854	205212415010854	204828215010854		1	8	2004	35	8	2004	1	13	6.5	1	1	1	1	1	23	1	391	43	1.40	18	40	0.8809	5	74.965282						3.302910		0.839954	0	0	520	15	3				32.0113	4	0
22331077010478	43229047010478	204804017010854	204806363010854	205212416010854	204828216010854	205401558010854	1	8	2004	35	8	2004	1	13	6.5	1	1	1	1	2	1	1	131	2	15.90	66	40	4.7683	3	6.018046	34.497948	34.497948	1129.679189	179.260426	59.998015			309.823354	0	0	520	15	3				32.0113	4	0
22331077010478	43229047010478	204804017010854	204806363010854	205212416010854	204828229010854		1	8	2004	35	8	2004	1	13	6.5	1	1	1	1	2	14	1	812	28	3.20	34	30	5.2754	4	74.965282						36.389270		7.682955	0	0	520	15	3				32.0113	4	0
22331077010478	43229047010478	204804017010854	204806363010854	205212416010854	204828230010854		1	8	2004	35	8	2004	1	13	6.5	1	1	1	1	2	15	1	311	31	2.50	28	25	0.8870	5	74.965282						20.766214		4.546249	0	0	520	15	3				32.0113	4	0
22331077010478	43229047010478	204804017010854	204806363010854	205212416010854	204828231010854		1	8	2004	35	8	2004	1	13	6.5	1	1	1	1	2	16	1	311	31	1.60	23	30	0.8870	5	74.965282						7.006871		1.700755	0	0	520	15	3				32.0113	4	0
22331077010478	43229047010478	204804017010854	204806363010854	205212416010854	204828232010854		1	8	2004	35	8	2004	1	13	6.5	1	1	1	1	2	17	1	827	28	1.40	20	15	1.0551	5	74.965282						4.595113		1.168570	0	0	520	15	3				32.0113	4	0
22331077010478	43229047010478	204804017010854	204806363010854	205212416010854	204828233010854		1	8	2004	35	8	2004	1	13	6.5	1	1	1	1	2	18	1	827	28	2.80	31	30	5.2754	4	74.965282						26.187852		5.631096	0	0	520	15	3				32.0113	4	0
22331077010478	43229047010478	204804017010854	204806363010854	205212416010854	204828234010854		1	8	2004	35	8	2004	1	13	6.5	1	1	1	1	2	19	1	591	42	1.30	13	45	0.8870	5	74.965282						3.006974		0.788673	0	0	520	15	3				32.0113	4	0
22331077010478	43229047010478	204804017010854	204806363010854	205212416010854	204828235010854		1	8	2004	35	8	2004	1	13	6.5	1	1	1	1	2	20	1	591	42	1.20	15	25	0.8870	5	74.965282						2.420945		0.659947	0	0	520	15	3				32.0113	4	0
22331077010478	43229047010478	204804017010854	204806363010854	205212416010854	204828236010854		1	8	2004	35	8	2004	1	13	6.5	1	1	1	1	2	21	1	827	28	1.70	25	40	5.2754	4	74.965282						7.552072		1.800205	0	0	520	15	3				32.0113	4	0
22331077010478	43229047010478	204804017010854	204806363010854	205212416010854	204828237010854		1	8	2004	35	8	2004	1	13	6.5	1	1	1	1	2	22	1	591	42	1.90	15	60	0.8870	5	74.965282						8.086678		1.872024	0	0	520	15	3				32.0113	4	0
22331077010478	43229047010478	204804017010854	204806363010854	205212416010854	204828238010854		1	8	2004	35	8	2004	1	13	6.5	1	1	1	1	2	23	1	611	34	1.80	20	25	2.9760	4	74.965282						5.655727		1.327261	0	0	520	15	3				32.0113	4	0
22331077010478	43229047010478	204804017010854	204806363010854	205212416010854	204828239010854		1	8	2004	35	8	2004	1	13	6.5	1	1	1	1	2	24	1	972	41	1.90	22	25	0.9393	5	74.965282						6.877213		1.592039	0	0	520	15	3				32.0113	4	0
22331077010478	43229047010478	204804017010854	204806364010854	205212417010854	204828240010854	205401571010854	1	8	2004	35	8	2004	1	13	6.5	1	1	1	1	3	1	1	827	28	7.60	46	45	1.8366	3	6.018046	5.011036	5.011036	206.124356	74.975741	15.873297			58.438791	0	0	520	15	3				32.0113	4	0
22331077010478	43229047010478	204804017010854	204806364010854	205212417010854	204828241010854	205401572010854	1	8	2004	35	8	2004	1	13	6.5	1	1	1	1	3	2	1	827	28	6.90	46	45	1.5690	3	6.018046	4.083772	4.083772	167.982204	66.132467	13.830770			49.036771	0	0	520	15	3				32.0113	4	0
22331077010478	43229047010478	204804017010854	204806364010854	205212417010854	204828242010854	205401573010854	1	8	2004	35	8	2004	1	13	6.5	1	1	1	1	3	3	1	827	28	7.00	51	50	1.6062	3	6.018046	4.697327	4.697327	193.220225	75.161951	15.748716			56.149395	0	0	520	15	3				32.0113	4	0
22331077010478	43229047010478	204804017010854	204806364010854	205212417010854	204828245010854		1	8	2004	35	8	2004	1	13	6.5	1	1	1	1	3	6	1	827	28	6.40	45	45	1.3879	3	6.018046	3.394908	3.394908	139.646417	58.601118	12.132754			41.785892	0	0	520	15	3				32.0113	4	0
22331077010478	43229047010478	204804017010854	204806364010854	205212417010854	204828246010854		1	8	2004	35	8	2004	1	13	6.5	1	1	1	1	3	7	1	827	28	5.50	45	25	1.0841	3	6.018046	2.437756	2.437756	100.274850	48.139978	9.757090			31.723423	0	0	520	15	3				32.0113	4	0
22331077010478	43229047010478	204804017010854	204806364010854	205212417010854	204828247010854		1	8	2004	35	8	2004	1	13	6.5	1	1	1	1	3	8	1	827	28	2.70	28	25	5.7807	4	74.965282						23.939257		5.175973	0	0	520	15	3				32.0113	4	0
22331077010478	43229047010478	204804017010854	204806364010854	205212417010854	204828248010854		1	8	2004	35	8	2004	1	13	6.5	1	1	1	1	3	9	1	827	28	2.90	22	30	5.7807	4	74.965282						28.555321		6.109023	0	0	520	15	3				32.0113	4	0
22331077010478	43229047010478	204804017010854	204806364010854	205212417010854	204828249010854		1	8	2004	35	8	2004	1	13	6.5	1	1	1	1	3	10	1	827	28	1.10	20	25	1.1561	5	74.965282						2.413759		0.691652	0	0	520	15	3				32.0113	4	0
22331077010478	43229047010478	204804017010854	204806364010854	205212417010854	204828250010854		1	8	2004	35	8	2004	1	13	6.5	1	1	1	1	3	11	1	611	34	1.50	18	25	0.6522	5	74.965282						3.527488		0.874605	0	0	520	15	3				32.0113	4	0
175742389010854	22331077010478	253996133010854	253996138010854	254505918010854	253996142010854	204828206010854	1	9	2010	35	8	2009	12	7	5.9	1	1	1	1	1	14	1	611	34	6.50	48	33	0.8552	3	6.018046	3.101626	3.101626	101.222185	40.942364	9.668849			30.129828	0	0	520	21	5				53.7892	3	0
175742389010854	22331077010478	253996133010854	253996138010854	254505918010854	253996143010854	204828207010854	1	9	2010	35	8	2009	12	7	5.9	1	1	1	1	1	15	1	391	43	1.10	16	20	0.0958	5	74.965282						1.714474		0.491275	0	0	520	21	5				53.7892	3	0
175742389010854	22331077010478	253996133010854	253996138010854	254505918010854	253996144010854	204828208010854	1	9	2010	35	8	2009	12	7	5.9	1	1	1	1	1	16	1	521	42	3.50	42	20	0.6464	5	74.965282						37.824593		7.900433	0	0	520	21	5				53.7892	3	0
175742389010854	22331077010478	253996133010854	253996138010854	254505918010854	253996145010854	204828209010854	1	9	2010	35	8	2009	12	7	5.9	1	1	1	1	1	17	1	611	34	1.20	19	20	0.0452	5	74.965282						1.944758		0.530139	0	0	520	21	5				53.7892	3	0
175742389010854	22331077010478	253996133010854	253996138010854	254505918010854	253996146010854	204828210010854	1	9	2010	35	8	2009	12	7	5.9	1	1	1	1	1	18	1	311	31	2.30	28	25	1.4813	4	74.965282						16.985825		3.774511	0	0	520	21	5				53.7892	3	0
175742389010854	22331077010478	253996133010854	253996138010854	254505918010854	253996147010854	204828211010854	1	9	2010	35	8	2009	12	7	5.9	1	1	1	1	1	19	1	827	28	2.70	42	26	2.1173	4	74.965282						23.939257		5.175973	0	0	520	21	5				53.7892	3	0
175742389010854	22331077010478	253996133010854	253996138010854	254505918010854	253996148010854	204828212010854	1	9	2010	35	8	2009	12	7	5.9	1	1	1	1	1	20	1	827	28	2.60	43	20	1.9910	4	74.965282						21.807651		4.743315	0	0	520	21	5				53.7892	3	0
175742389010854	22331077010478	253996133010854	253996138010854	254505918010854	253996149010854	204828213010854	1	9	2010	35	8	2009	12	7	5.9	1	1	1	1	1	21	1	591	42	1.20	13	30	0.1095	5	74.965282						2.420945		0.659947	0	0	520	21	5				53.7892	3	0
175742389010854	22331077010478	253996133010854	253996138010854	254505918010854	253996150010854	204828214010854	1	9	2010	35	8	2009	12	7	5.9	1	1	1	1	1	22	1	391	43	1.10	26	15	0.0958	5	74.965282						1.714474		0.491275	0	0	520	21	5				53.7892	3	0
175742389010854	22331077010478	253996133010854	253996138010854	254505918010854	253996151010854	204828215010854	1	9	2010	35	8	2009	12	7	5.9	1	1	1	1	1	23	1	391	43	1.50	32	15	0.1540	5	74.965282						3.959847		0.981805	0	0	520	21	5				53.7892	3	0
175742389010854	22331077010478	253996133010854	253996138010854	254505918010854	253996152010854		1	9	2010	35	8	2009	12	7	5.9	1	1	1	1	1	24	1	827	28	1.90	32	25	1.1941	4	74.965282						9.993664		2.313482	0	0	520	21	5				53.7892	3	0
175742389010854	22331077010478	253996133010854	253996138010854	254505918010854	253996153010854		1	9	2010	35	8	2009	12	7	5.9	1	1	1	1	1	25	1	827	28	6.50	54	35	1.4234	3	6.018046	4.265372	4.265372	175.452153	72.652541	15.073743			52.225145	0	0	520	21	5				53.7892	3	0
175742389010854	22331077010478	253996133010854	253996138010854	254505918010854	253996154010854		1	9	2010	35	8	2009	12	7	5.9	1	1	1	1	1	26	1	316	32	5.40	36	35	0.4389	4	6.018046	1.838038	1.838038	62.118038	30.860400	5.598143			19.796296	0	0	520	21	5				53.7892	3	0
175742389010854	22331077010478	253996133010854	253996138010854	254505918010854	253996155010854		1	9	2010	35	8	2009	12	7	5.9	1	1	1	1	1	27	1	827	28	6.90	65	36	1.5690	3	6.018046	5.880288	5.880288	241.880237	95.225187	19.915145			70.608823	0	0	520	21	5				53.7892	3	0
175742389010854	22331077010478	253996133010854	253996138010854	254505918010854	253996156010854		1	9	2010	35	8	2009	12	7	5.9	1	1	1	1	1	28	1	827	28	6.00	54	35	1.2493	3	6.018046	3.595097	3.595097	147.881008	65.652830	13.471766			45.266624	0	0	520	21	5				53.7892	3	0
175742389010854	22331077010478	253996133010854	253996139010854	254505919010854	253996157010854	204828216010854	1	9	2010	35	8	2009	12	7	5.9	1	1	1	1	2	1	1	110	2	17.70	81	38	5.5591	3	6.018046	55.420359	55.420359	1819.029191	284.997588	92.337326			495.920406	0	0	520	21	5				53.7892	3	0
175742389010854	22331077010478	253996133010854	253996139010854	254505919010854	253996158010854	204828229010854	1	9	2010	35	8	2009	12	7	5.9	1	1	1	1	2	14	1	827	28	3.60	36	25	6.7680	3	74.965282						48.606841		10.120437	0	0	520	21	5				53.7892	3	0
175742389010854	22331077010478	253996133010854	253996139010854	254505919010854	253996159010854	204828230010854	1	9	2010	35	8	2009	12	7	5.9	1	1	1	1	2	15	1	311	31	2.80	35	20	4.0029	3	74.965282						27.263793		5.862452	0	0	520	21	5				53.7892	3	0
175742389010854	22331077010478	253996133010854	253996139010854	254505919010854	253996160010854	204828231010854	1	9	2010	35	8	2009	12	7	5.9	1	1	1	1	2	16	1	311	31	1.70	25	20	0.1866	5	74.965282						8.138177		1.939916	0	0	520	21	5				53.7892	3	0
175742389010854	22331077010478	253996133010854	253996139010854	254505919010854	253996161010854	204828232010854	1	9	2010	35	8	2009	12	7	5.9	1	1	1	1	2	17	2	827	28	1.70	20				74.965282									0	0	520	21	5				53.7892	3	0
175742389010854	22331077010478	253996133010854	253996139010854	254505919010854	253996162010854	204828233010854	1	9	2010	35	8	2009	12	7	5.9	1	1	1	1	2	18	1	827	28	3.50	39	35	6.4643	3	74.965282						45.357471		9.473827	0	0	520	21	5				53.7892	3	0
175742389010854	22331077010478	253996133010854	253996139010854	254505919010854	253996163010854	204828234010854	1	9	2010	35	8	2009	12	7	5.9	1	1	1	1	2	19	1	591	42	1.60	13	30	1.7003	3	74.965282						5.195290		1.261036	0	0	520	21	5				53.7892	3	0
175742389010854	22331077010478	253996133010854	253996139010854	254505919010854	253996164010854	204828235010854	1	9	2010	35	8	2009	12	7	5.9	1	1	1	1	2	20	1	591	42	1.40	17	30	0.1386	5	74.965282						3.662716		0.931455	0	0	520	21	5				53.7892	3	0
175742389010854	22331077010478	253996133010854	253996139010854	254505919010854	253996165010854	204828236010854	1	9	2010	35	8	2009	12	7	5.9	1	1	1	1	2	21	2	827	28	2.00	25				74.965282									0	0	520	21	5				53.7892	3	0
175742389010854	22331077010478	253996133010854	253996139010854	254505919010854	253996166010854	204828237010854	1	9	2010	35	8	2009	12	7	5.9	1	1	1	1	2	22	1	591	42	2.30	16	36	0.2963	5	74.965282						13.147195		2.921509	0	0	520	21	5				53.7892	3	0
175742389010854	22331077010478	253996133010854	253996139010854	254505919010854	253996167010854	204828238010854	1	9	2010	35	8	2009	12	7	5.9	1	1	1	1	2	23	2	611	34	2.15	20				74.965282									0	0	520	21	5				53.7892	3	0
175742389010854	22331077010478	253996133010854	253996139010854	254505919010854	253996168010854	204828239010854	1	9	2010	35	8	2009	12	7	5.9	1	1	1	1	2	24	1	972	41	2.00	27	36	0.1872	5	74.965282						7.839503		1.793105	0	0	520	21	5				53.7892	3	0
175742389010854	22331077010478	253996133010854	253996139010854	254505919010854	253996169010854		1	9	2010	35	8	2009	12	7	5.9	1	1	1	1	2	25	1	391	43	1.80	27	30	0.2036	5	74.965282						6.348942		1.489942	0	0	520	21	5				53.7892	3	0
175742389010854	22331077010478	253996133010854	253996139010854	254505919010854	253996170010854		1	9	2010	35	8	2009	12	7	5.9	1	1	1	1	2	26	1	827	28	6.20	55	38	1.3179	3	6.018046	3.933114	3.893783	160.167181	69.088633	14.241722			48.456177	0	0	520	21	5				53.7892	3	0
175742389010854	22331077010478	253996133010854	253996139010854	254505919010854	253996171010854		1	9	2010	35	8	2009	12	7	5.9	1	1	1	1	2	27	1	621	39	5.20	50	36	0.8519	3	6.018046	2.045362	2.045362	59.782168	30.332431	5.971217			19.348865	0	0	520	21	5				53.7892	3	0
175742389010854	22331077010478	253996133010854	253996139010854	254505919010854	253996172010854		1	9	2010	35	8	2009	12	7	5.9	1	1	1	1	2	28	1	762	41	6.80	44	35	0.5768	4	6.018046	3.416123	3.416123	112.543161	42.968843	11.245699			33.006614	0	0	520	21	5				53.7892	3	0
175742389010854	22331077010478	253996133010854	253996140010854	254505920010854	253996173010854	204828240010854	1	9	2010	35	8	2009	12	7	5.9	1	1	1	1	3	1	1	827	28	9.00	65	33	2.4194	3	6.018046	10.190603	10.190603	419.181079	133.807116	28.867639			113.624627	0	0	520	21	5				53.7892	3	0
175742389010854	22331077010478	253996133010854	253996140010854	254505920010854	253996174010854	204828241010854	1	9	2010	35	8	2009	12	7	5.9	1	1	1	1	3	2	1	827	28	7.90	65	33	1.9562	3	6.018046	7.790820	7.790820	320.468213	113.033322	24.041646			89.867270	0	0	520	21	5				53.7892	3	0
175742389010854	22331077010478	253996133010854	253996140010854	254505920010854	253996175010854	204828242010854	1	9	2010	35	8	2009	12	7	5.9	1	1	1	1	3	3	1	827	28	7.80	67	33	1.9160	3	6.018046	7.829805	7.829805	322.071825	114.748902	24.369836			90.638805	0	0	520	21	5				53.7892	3	0
175742389010854	22331077010478	253996133010854	253996140010854	254505920010854	253996176010854	204828245010854	1	9	2010	35	8	2009	12	7	5.9	1	1	1	1	3	6	1	827	28	7.70	60	33	1.8761	3	6.018046	6.799309	6.799309	279.683320	100.674202	21.347741			78.997362	0	0	520	21	5				53.7892	3	0
175742389010854	22331077010478	253996133010854	253996140010854	254505920010854	253996177010854	204828246010854	1	9	2010	35	8	2009	12	7	5.9	1	1	1	1	3	7	1	827	28	6.20	55	35	1.3179	3	6.018046	3.933114	3.933114	161.785026	69.786495	14.385577			48.945632	0	0	520	21	5				53.7892	3	0
175742389010854	22331077010478	253996133010854	253996140010854	254505920010854	253996178010854	204828247010854	1	9	2010	35	8	2009	12	7	5.9	1	1	1	1	3	8	2	827	28	3.00	28				74.965282									0	0	520	21	5				53.7892	3	0
175742389010854	22331077010478	253996133010854	253996140010854	254505920010854	253996179010854	204828248010854	1	9	2010	35	8	2009	12	7	5.9	1	1	1	1	3	9	1	827	28	3.20	35	40	0.5586	5	74.965282						36.389270		7.682955	0	0	520	21	5				53.7892	3	0
175742389010854	22331077010478	253996133010854	253996140010854	254505920010854	253996180010854	204828249010854	1	9	2010	35	8	2009	12	7	5.9	1	1	1	1	3	10	2	827	28	1.40	20				74.965282									0	0	520	21	5				53.7892	3	0
175742389010854	22331077010478	253996133010854	253996140010854	254505920010854	253996181010854	204828250010854	1	9	2010	35	8	2009	12	7	5.9	1	1	1	1	3	11	1	611	34	1.70	15	18	0.0867	5	74.965282						4.882146		1.163768	0	0	520	21	5				53.7892	3	0
175742389010854	22331077010478	253996133010854	253996140010854	254505920010854	253996182010854		1	9	2010	35	8	2009	12	7	5.9	1	1	1	1	3	12	1	827	28	7.00	62	36	1.6062	3	6.018046	5.767781	5.767781	237.252365	92.290291	19.337625			68.945044	0	0	520	21	5				53.7892	3	0
175742389010854	22331077010478	253996133010854	253996140010854	254505920010854	253996183010854		1	9	2010	35	8	2009	12	7	5.9	1	1	1	1	3	13	1	827	28	7.20	53	33	1.6817	3	6.018046	5.190888	5.190888	213.522402	81.149704	17.065046			61.512861	0	0	520	21	5				53.7892	3	0
175742389010854	22331077010478	253996133010854	253996140010854	254505920010854	253996184010854		1	9	2010	35	8	2009	12	7	5.9	1	1	1	1	3	14	1	827	28	6.10	49	33	1.2834	3	6.018046	3.355367	3.355367	138.019935	60.388944	12.420297			41.997291	0	0	520	21	5				53.7892	3	0
175742389010854	22331077010478	253996133010854	253996141010854	254505921010854	253996185010854		1	9	2010	35	8	2009	12	7	5.9	1	1	1	1	4	1	1	827	28	6.20	37	35	1.3179	3	6.018046	2.558961	2.558961	105.260506	45.404461	9.359538			31.844987	0	0	520	21	5				53.7892	3	0
22340169010478	43229748010478	204711452010854	204713818010854	205205427010854	204735300010854		1	8	2002	35	35	2002	1	31	4.6	1	1	1	1	1	1	1	131	2	5.10	26	55	0.6745	2	6.018046	0.627515	0.627515	20.548777	4.277094	1.956591			6.379308	0	0	161	9	5				33.6696	4	0
22340169010478	43229748010478	204711452010854	204713818010854	205205427010854	204735301010854		1	8	2002	35	35	2002	1	31	4.6	1	1	1	1	1	2	1	131	2	5.50	28	50	0.7680	2	6.018046	0.992899	0.992899	32.513741	6.575671	2.967372			9.960804	0	0	161	9	5				33.6696	4	0
22340169010478	43229748010478	204711452010854	204713818010854	205205427010854	204735302010854		1	8	2002	35	35	2002	1	31	4.6	1	1	1	1	1	3	1	131	2	7.10	27	50	1.1916	2	6.018046	2.093009	2.093009	68.538242	12.732735	5.446134			20.211830	0	0	161	9	5				33.6696	4	0
22340169010478	43229748010478	204711452010854	204713818010854	205205427010854	204735303010854		1	8	2002	35	35	2002	1	31	4.6	1	1	1	1	1	4	1	131	2	5.10	28	45	0.6745	2	6.018046	0.738838	0.738838	24.194190	5.035864	2.303696			7.511016	0	0	161	9	5				33.6696	4	0
22340169010478	43229748010478	204711452010854	204713818010854	205205427010854	204735304010854		1	8	2002	35	35	2002	1	31	4.6	1	1	1	1	1	5	1	131	2	6.00	28	55	0.8920	2	6.018046	1.337439	1.337439	43.796141	8.586516	3.809773			13.229464	0	0	161	9	5				33.6696	4	0
22340169010478	43229748010478	204711452010854	204713818010854	205205427010854	204735305010854		1	8	2002	35	35	2002	1	31	4.6	1	1	1	1	1	6	1	131	2	7.20	30	60	1.2206	2	6.018046	2.508447	2.508447	82.142288	15.197422	6.479048			24.179591	0	0	161	9	5				33.6696	4	0
22340169010478	43229748010478	204711452010854	204713818010854	205205427010854	204735306010854		1	8	2002	35	35	2002	1	31	4.6	1	1	1	1	1	7	1	131	2	6.00	29	55	0.8920	2	6.018046	1.414479	1.414479	46.318914	9.081122	4.029226			13.991516	0	0	161	9	5				33.6696	4	0
22340169010478	43229748010478	204711452010854	204713818010854	205205427010854	204735307010854		1	8	2002	35	35	2002	1	31	4.6	1	1	1	1	1	8	1	131	2	7.50	30	60	1.3094	2	6.018046	2.791569	2.791569	91.413478	16.716192	7.057119			26.769926	0	0	161	9	5				33.6696	4	0
22340169010478	43229748010478	204711452010854	204713818010854	205205427010854	204735308010854		1	8	2002	35	35	2002	1	31	4.6	1	1	1	1	1	9	1	131	2	5.40	23	55	0.7442	2	6.018046	0.615574	0.615574	20.157754	4.104721	1.858627			6.194834	0	0	161	9	5				33.6696	4	0
22340169010478	43229748010478	204711452010854	204713818010854	205205427010854	204735309010854		1	8	2002	35	35	2002	1	31	4.6	1	1	1	1	1	10	1	131	2	6.00	27	60	0.8920	2	6.018046	1.260399	1.260399	41.273368	8.091910	3.590320			12.467412	0	0	161	9	5				33.6696	4	0
22340169010478	43229748010478	204711452010854	204713818010854	205205427010854	204735310010854		1	8	2002	35	35	2002	1	31	4.6	1	1	1	1	1	11	1	131	2	5.00	25	50	0.6519	2	6.018046	0.517819	0.517819	16.956642	3.557118	1.632806			5.283374	0	0	161	9	5				33.6696	4	0
22340169010478	43229748010478	204711452010854	204713818010854	205205427010854	204735311010854		1	8	2002	35	35	2002	1	31	4.6	1	1	1	1	1	12	1	131	2	5.30	27	50	0.7206	2	6.018046	0.803359	0.803359	26.307012	5.394870	2.451141			8.110926	0	0	161	9	5				33.6696	4	0
22340169010478	43229748010478	204711452010854	204713818010854	205205427010854	204735312010854		1	8	2002	35	35	2002	1	31	4.6	1	1	1	1	1	13	1	131	2	5.00	28	50	0.6519	2	6.018046	0.678319	0.678319	22.212418	4.659661	2.138900			6.920976	0	0	161	9	5				33.6696	4	0
22340169010478	43229748010478	204711452010854	204713818010854	205205427010854	204735313010854		1	8	2002	35	35	2002	1	31	4.6	1	1	1	1	1	14	1	131	2	6.00	30	50	0.8920	2	6.018046	1.491519	1.491519	48.841687	9.575728	4.248679			14.753567	0	0	161	9	5				33.6696	4	0
22340169010478	43229748010478	204711452010854	204713818010854	205205427010854	204735314010854		1	8	2002	35	35	2002	1	31	4.6	1	1	1	1	1	15	1	131	2	5.60	27	50	0.7922	3	6.018046	0.992300	0.992300	32.494126	6.528373	2.936042			9.924776	0	0	161	9	5				33.6696	4	0
22340169010478	43229748010478	204711452010854	204713818010854	205205427010854	204735315010854		1	8	2002	35	35	2002	1	31	4.6	1	1	1	1	1	16	1	131	2	5.70	27	60	0.8167	2	6.018046	1.057591	1.057591	34.632163	6.913496	3.098723			10.547023	0	0	161	9	5				33.6696	4	0
22340169010478	43229748010478	204711452010854	204713818010854	205205427010854	204735316010854		1	8	2002	35	35	2002	1	31	4.6	1	1	1	1	1	17	1	131	2	6.50	27	55	1.0237	2	6.018046	1.621524	1.621524	53.098866	10.136827	4.422830			15.849355	0	0	161	9	5				33.6696	4	0
22340169010478	43229748010478	204711452010854	204713818010854	205205427010854	204735317010854		1	8	2002	35	35	2002	1	31	4.6	1	1	1	1	1	18	1	131	2	1.90	14	15	0.7688	4	74.965282						5.348167		1.480797	0	0	161	9	5				33.6696	4	0
22340169010478	43229748010478	204711452010854	204713819010854	205205428010854	204735318010854		1	8	2002	35	35	2002	1	31	4.6	1	1	1	1	2	1	1	131	2	5.90	26	60	0.8666	3	6.018046	1.117147	1.117147	36.582400	7.214138	3.211676			11.079492	0	0	161	9	5				33.6696	4	0
22340169010478	43229748010478	204711452010854	204713819010854	205205428010854	204735319010854		1	8	2002	35	35	2002	1	31	4.6	1	1	1	1	2	2	1	131	2	6.00	25	50	0.8920	3	6.018046	1.106319	1.106319	36.227823	7.102699	3.151414			10.943308	0	0	161	9	5				33.6696	4	0
22340169010478	43229748010478	204711452010854	204713819010854	205205428010854	204735320010854		1	8	2002	35	35	2002	1	31	4.6	1	1	1	1	2	3	1	131	2	6.80	30	55	1.1063	2	6.018046	2.148927	2.148927	70.369348	13.244491	5.721387			20.872152	0	0	161	9	5				33.6696	4	0
22340169010478	43229748010478	204711452010854	204713819010854	205205428010854	204735321010854		1	8	2002	35	35	2002	1	31	4.6	1	1	1	1	2	4	1	131	2	5.80	28	50	0.8415	3	6.018046	1.196028	1.196028	39.165458	7.770100	3.470896			11.894097	0	0	161	9	5				33.6696	4	0
22340169010478	43229748010478	204711452010854	204713819010854	205205428010854	204735322010854		1	8	2002	35	35	2002	1	31	4.6	1	1	1	1	2	5	1	131	2	5.40	28	50	0.7442	3	6.018046	0.927586	0.927586	30.374983	6.185254	2.800697			9.334769	0	0	161	9	5				33.6696	4	0
22340169010478	43229748010478	204711452010854	204713819010854	205205428010854	204735323010854		1	8	2002	35	35	2002	1	31	4.6	1	1	1	1	2	6	1	131	2	5.30	30	50	0.7206	3	6.018046	0.983697	0.983697	32.212410	6.605910	3.001374			9.931667	0	0	161	9	5				33.6696	4	0
22340169010478	43229748010478	204711452010854	204713819010854	205205428010854	204735324010854		1	8	2002	35	35	2002	1	31	4.6	1	1	1	1	2	7	1	131	2	5.70	28	60	0.8167	3	6.018046	1.127120	1.127120	36.908978	7.368009	3.302442			11.240413	0	0	161	9	5				33.6696	4	0
22340169010478	43229748010478	204711452010854	204713819010854	205205428010854	204735325010854		1	8	2002	35	35	2002	1	31	4.6	1	1	1	1	2	8	1	131	2	5.40	27	65	0.7442	3	6.018046	0.865184	0.865184	28.331551	5.769150	2.612285			8.706786	0	0	161	9	5				33.6696	4	0
22340169010478	43229748010478	204711452010854	204713819010854	205205428010854	204735326010854		1	8	2002	35	35	2002	1	31	4.6	1	1	1	1	2	9	1	131	2	5.00	28	65	0.6519	3	6.018046	0.678319	0.678319	22.212418	4.659661	2.138900			6.920976	0	0	161	9	5				33.6696	4	0
22340169010478	43229748010478	204711452010854	204713819010854	205205428010854	204735327010854		1	8	2002	35	35	2002	1	31	4.6	1	1	1	1	2	10	1	131	2	6.10	32	70	0.9178	2	6.018046	1.728460	1.728460	56.600621	11.034382	4.879413			17.053900	0	0	161	9	5				33.6696	4	0
22340169010478	43229748010478	204711452010854	204713819010854	205205428010854	204735328010854		1	8	2002	35	35	2002	1	31	4.6	1	1	1	1	2	11	1	131	2	6.10	30	50	0.9178	3	6.018046	1.569201	1.569201	51.385483	10.017682	4.429828			15.482566	0	0	161	9	5				33.6696	4	0
22340169010478	43229748010478	204711452010854	204713819010854	205205428010854	204735329010854		1	8	2002	35	35	2002	1	31	4.6	1	1	1	1	2	12	1	131	2	5.10	31	65	0.6745	2	6.018046	0.905822	0.905822	29.662294	6.174014	2.824352			9.208573	0	0	161	9	5				33.6696	4	0
22340169010478	43229748010478	204711452010854	204713820010854	205205429010854	204735330010854	205401751010854	1	8	2002	35	35	2002	1	31	4.6	1	1	1	1	3	1	1	131	2	6.40	25	95	0.9968	2	6.018046	1.371679	1.371679	44.917374	8.618034	3.772743			13.437300	0	0	161	9	5				33.6696	4	0
22340169010478	43229748010478	204711452010854	204713820010854	205205429010854	204735331010854		1	8	2002	35	35	2002	1	31	4.6	1	1	1	1	3	2	1	131	2	6.00	25	70	0.8920	2	6.018046	1.106319	1.106319	36.227823	7.102699	3.151414			10.943308	0	0	161	9	5				33.6696	4	0
22340169010478	43229748010478	204711452010854	204713820010854	205205429010854	204735332010854		1	8	2002	35	35	2002	1	31	4.6	1	1	1	1	3	3	1	131	2	5.60	30	70	0.7922	2	6.018046	1.193631	1.193631	39.086965	7.852935	3.531746			11.938446	0	0	161	9	5				33.6696	4	0
22340169010478	43229748010478	204711452010854	204713820010854	205205429010854	204735333010854		1	8	2002	35	35	2002	1	31	4.6	1	1	1	1	3	4	1	131	2	6.00	22	65	0.8920	3	6.018046	0.875199	0.875199	28.659505	5.618881	2.493055			8.657153	0	0	161	9	5				33.6696	4	0
22340169010478	43229748010478	204711452010854	204713820010854	205205429010854	204735334010854		1	8	2002	35	35	2002	1	31	4.6	1	1	1	1	3	5	1	131	2	5.40	25	70	0.7442	3	6.018046	0.740379	0.740379	24.244652	4.936935	2.235456			7.450810	0	0	161	9	5				33.6696	4	0
22340169010478	43229748010478	204711452010854	204713820010854	205205429010854	204735335010854		1	8	2002	35	35	2002	1	31	4.6	1	1	1	1	3	6	1	115	3	5.50	26	65	0.8561	3	6.018046	1.934184	1.934184	56.761956	11.900998	4.759092			17.389408	0	0	161	9	5				33.6696	4	0
22340169010478	43229748010478	204711452010854	204713820010854	205205429010854	204735336010854		1	8	2002	35	35	2002	1	31	4.6	1	1	1	1	3	7	1	115	3	5.30	24	65	0.8071	3	6.018046	1.693439	1.693439	49.696880	10.568087	4.253903			15.322445	0	0	161	9	5				33.6696	4	0
22340169010478	43229748010478	204711452010854	204713820010854	205205429010854	204735337010854		1	8	2002	35	35	2002	1	31	4.6	1	1	1	1	3	8	1	131	2	6.90	23	65	1.1344	3	6.018046	1.523683	1.523683	49.894938	9.349052	4.025286			14.769947	0	0	161	9	5				33.6696	4	0
22340169010478	43229748010478	204711452010854	204713820010854	205205429010854	204735338010854		1	8	2002	35	35	2002	1	31	4.6	1	1	1	1	3	9	1	131	2	6.60	26	60	1.0509	3	6.018046	1.603997	1.603997	52.524922	9.978557	4.339288			15.644074	0	0	161	9	5				33.6696	4	0
22340169010478	43229748010478	204711452010854	204713820010854	205205429010854	204735339010854		1	8	2002	35	35	2002	1	31	4.6	1	1	1	1	3	10	1	131	2	5.30	25	45	0.7206	3	6.018046	0.683134	0.683134	22.370092	4.587512	2.084321			6.897103	0	0	161	9	5				33.6696	4	0
22340169010478	43229748010478	204711452010854	204713820010854	205205429010854	204735340010854		1	8	2002	35	35	2002	1	31	4.6	1	1	1	1	3	11	1	115	3	1.10	11	85	0.4126	4	74.965282						1.598911		0.572392	0	0	161	9	5				33.6696	4	0
22340169010478	43229748010478	204711452010854	204713821010854	205205430010854	204735341010854		1	8	2002	35	35	2002	1	31	4.6	1	1	1	1	4	1	1	131	2	5.20	24	60	0.6974	2	6.018046	0.569093	0.569093	18.635674	3.849698	1.755072			5.765137	0	0	161	9	5				33.6696	4	0
22340169010478	43229748010478	204711452010854	204713821010854	205205430010854	204735342010854		1	8	2002	35	35	2002	1	31	4.6	1	1	1	1	4	2	1	131	2	5.10	24	60	0.6745	3	6.018046	0.516193	0.516193	16.903396	3.518332	1.609489			5.247610	0	0	161	9	5				33.6696	4	0
22340169010478	43229748010478	204711452010854	204713821010854	205205430010854	204735343010854		1	8	2002	35	35	2002	1	31	4.6	1	1	1	1	4	3	1	131	2	5.30	23	85	0.7206	2	6.018046	0.562909	0.562909	18.433171	3.780154	1.717501			5.683279	0	0	161	9	5				33.6696	4	0
22340169010478	43229748010478	204711452010854	204713821010854	205205430010854	204735344010854		1	8	2002	35	35	2002	1	31	4.6	1	1	1	1	4	4	1	115	3	5.30	19	75	0.8071	3	6.018046	1.392455	1.392455	40.863987	8.689764	3.497834			12.599104	0	0	161	9	5				33.6696	4	0
22340169010478	43229748010478	204711452010854	204713821010854	205205430010854	204735345010854		1	8	2002	35	35	2002	1	31	4.6	1	1	1	1	4	5	1	131	2	5.90	22	65	0.8666	3	6.018046	0.819174	0.819174	26.824895	5.289934	2.355036			8.124295	0	0	161	9	5				33.6696	4	0
22340169010478	43229748010478	204711452010854	204713821010854	205205430010854	204735346010854		1	8	2002	35	35	2002	1	31	4.6	1	1	1	1	4	6	1	131	2	5.40	24	70	0.7442	2	6.018046	0.677977	0.677977	22.201219	4.520831	2.047043			6.822827	0	0	161	9	5				33.6696	4	0
22340169010478	43229748010478	204711452010854	204713821010854	205205430010854	204735347010854		1	8	2002	35	35	2002	1	31	4.6	1	1	1	1	4	7	1	131	2	5.10	26	75	0.6745	2	6.018046	0.627515	0.627515	20.548777	4.277094	1.956591			6.379308	0	0	161	9	5				33.6696	4	0
22340169010478	43229748010478	204711452010854	204713821010854	205205430010854	204735348010854		1	8	2002	35	35	2002	1	31	4.6	1	1	1	1	4	8	1	131	2	5.40	23	50	0.7442	3	6.018046	0.615574	0.615574	20.157754	4.104721	1.858627			6.194834	0	0	161	9	5				33.6696	4	0
22340169010478	43229748010478	204711452010854	204713821010854	205205430010854	204735349010854		1	8	2002	35	35	2002	1	31	4.6	1	1	1	1	4	9	1	131	2	5.60	25	60	0.7922	2	6.018046	0.858079	0.858079	28.098888	5.645328	2.538906			8.582326	0	0	161	9	5				33.6696	4	0
22340169010478	43229748010478	204711452010854	204713821010854	205205430010854	204735350010854		1	8	2002	35	35	2002	1	31	4.6	1	1	1	1	4	10	1	131	2	4.40	22	80	6.5179	3	74.965282						43.881958		10.584817	0	0	161	9	5				33.6696	4	0
22340169010478	43229748010478	204711452010854	204713821010854	205205430010854	204735351010854		1	8	2002	35	35	2002	1	31	4.6	1	1	1	1	4	11	1	115	3	2.10	13	65	1.1536	4	74.965282						9.149817		2.469010	0	0	161	9	5				33.6696	4	0
106325728010478	22340169010478	209269724010854	209271773010854	212937084010854	209290807010854	204735300010854	1	9	2007	35	35	2007	9	25	5.7	1	1	1	1	1	1	1	131	2	7.90	47	40	1.4318	3	6.018046	5.457517	5.457517	178.713336	32.219002	13.427503			52.007429	0	0	161	14	4	91	50	131	57.6444	3	0
106325728010478	22340169010478	209269724010854	209271773010854	212937084010854	209290809010854	204735301010854	1	9	2007	35	35	2007	9	25	5.7	1	1	1	1	1	2	1	131	2	7.60	44	25	1.3396	3	6.018046	4.619001	4.619001	151.255063	27.557080	11.596176			44.221943	0	0	161	14	4	91	50	131	57.6444	3	0
106325728010478	22340169010478	209269724010854	209271773010854	212937084010854	209290811010854	204735302010854	1	9	2007	35	35	2007	9	25	5.7	1	1	1	1	1	3	1	131	2	9.30	47	35	1.8956	3	6.018046	7.906702	7.906702	258.915014	44.850186	17.890926			74.022414	0	0	161	14	4	91	50	131	57.6444	3	0
106325728010478	22340169010478	209269724010854	209271773010854	212937084010854	209290813010854	204735303010854	1	9	2007	35	35	2007	9	25	5.7	1	1	1	1	1	4	1	131	2	6.90	48	35	1.1344	3	6.018046	4.070818	4.070818	133.304113	24.977827	10.754341			39.460811	0	0	161	14	4	91	50	131	57.6444	3	0
106325728010478	22340169010478	209269724010854	209271773010854	212937084010854	209290815010854	204735304010854	1	9	2007	35	35	2007	9	25	5.7	1	1	1	1	1	5	1	131	2	7.70	46	35	1.3700	3	6.018046	5.016827	5.016827	164.282382	29.823041	12.509199			47.954377	0	0	161	14	4	91	50	131	57.6444	3	0
106325728010478	22340169010478	209269724010854	209271773010854	212937084010854	209290817010854	204735305010854	1	9	2007	35	35	2007	9	25	5.7	1	1	1	1	1	6	1	131	2	9.40	49	35	1.9308	3	6.018046	8.464235	8.464235	277.172142	47.898652	19.048994			79.157699	0	0	161	14	4	91	50	131	57.6444	3	0
106325728010478	22340169010478	209269724010854	209271773010854	212937084010854	209290818010854	204735306010854	1	9	2007	35	35	2007	9	25	5.7	1	1	1	1	1	7	1	131	2	8.30	51	30	1.5588	3	6.018046	6.698974	6.698974	219.366425	39.043865	16.065846			63.476489	0	0	161	14	4	91	50	131	57.6444	3	0
106325728010478	22340169010478	209269724010854	209271773010854	212937084010854	209290819010854	204735307010854	1	9	2007	35	35	2007	9	25	5.7	1	1	1	1	1	8	1	131	2	10.70	50	40	2.4127	3	6.018046	11.403206	11.403206	373.412485	62.836218	24.048165			105.367607	0	0	161	14	4	91	50	131	57.6444	3	0
106325728010478	22340169010478	209269724010854	209271773010854	212937084010854	209290820010854	204735308010854	1	9	2007	35	35	2007	9	25	5.7	1	1	1	1	1	9	1	131	2	6.20	35	25	0.4719	4	6.018046	2.059475	2.059475	67.440129	13.075686	5.762677			20.269946	0	0	161	14	4	91	50	131	57.6444	3	0
106325728010478	22340169010478	209269724010854	209271773010854	212937084010854	209290822010854	204735309010854	1	9	2007	35	35	2007	9	25	5.7	1	1	1	1	1	10	1	131	2	8.30	49	40	1.5588	3	6.018046	6.404124	6.404124	209.711186	37.325381	15.358721			60.682622	0	0	161	14	4	91	50	131	57.6444	3	0
106325728010478	22340169010478	209269724010854	209271773010854	212937084010854	209290824010854	204735310010854	1	9	2007	35	35	2007	9	25	5.7	1	1	1	1	1	11	1	131	2	6.40	41	25	0.4984	4	6.018046	2.774149	2.774149	90.843038	17.429522	7.630174			27.176236	0	0	161	14	4	91	50	131	57.6444	3	0
106325728010478	22340169010478	209269724010854	209271773010854	212937084010854	209290826010854	204735311010854	1	9	2007	35	35	2007	9	25	5.7	1	1	1	1	1	12	1	131	2	6.70	47	25	1.0785	3	6.018046	3.695355	3.695355	121.009100	22.880532	9.916828			35.965714	0	0	161	14	4	91	50	131	57.6444	3	0
106325728010478	22340169010478	209269724010854	209271773010854	212937084010854	209290828010854	204735312010854	1	9	2007	35	35	2007	9	25	5.7	1	1	1	1	1	13	1	131	2	7.20	48	35	1.2206	3	6.018046	4.505324	4.505324	147.532565	27.295497	11.636766			43.428021	0	0	161	14	4	91	50	131	57.6444	3	0
106325728010478	22340169010478	209269724010854	209271773010854	212937084010854	209290830010854	204735313010854	1	9	2007	35	35	2007	9	25	5.7	1	1	1	1	1	14	1	131	2	9.90	46	35	2.1108	3	6.018046	8.841009	8.841009	289.510085	49.477146	19.383547			82.268812	0	0	161	14	4	91	50	131	57.6444	3	0
106325728010478	22340169010478	209269724010854	209271773010854	212937084010854	209290832010854	204735314010854	1	9	2007	35	35	2007	9	25	5.7	1	1	1	1	1	15	1	131	2	7.70	47	35	1.3700	3	6.018046	5.143707	5.143707	168.437229	30.577292	12.825568			49.167186	0	0	161	14	4	91	50	131	57.6444	3	0
106325728010478	22340169010478	209269724010854	209271773010854	212937084010854	209290833010854	204735315010854	1	9	2007	35	35	2007	9	25	5.7	1	1	1	1	1	16	1	131	2	7.50	45	45	1.3094	3	6.018046	4.597194	4.597194	150.540965	27.528454	11.621760			44.085080	0	0	161	14	4	91	50	131	57.6444	3	0
106325728010478	22340169010478	209269724010854	209271773010854	212937084010854	209290834010854	204735316010854	1	9	2007	35	35	2007	9	25	5.7	1	1	1	1	1	17	1	131	2	7.00	47	25	0.5814	4	6.018046	4.108739	4.108739	134.545885	25.101202	10.771855			39.751747	0	0	161	14	4	91	50	131	57.6444	3	0
106325728010478	22340169010478	209269724010854	209271773010854	212937084010854	209290835010854	204735317010854	1	9	2007	35	35	2007	9	25	5.7	1	1	1	1	1	18	2	131	2	2.50	14				74.965282									0	0	161	14	4	91	50	131	57.6444	3	0
106325728010478	22340169010478	209269724010854	209271773010854	212937084010854	209290837010854		1	9	2007	35	35	2007	9	25	5.7	1	1	1	1	1	19	1	131	2	5.90	42	35	0.8666	3	6.018046	2.309042	2.309042	75.612517	14.910972	6.638244			22.900310	0	0	161	14	4	91	50	131	57.6444	3	0
106325728010478	22340169010478	209269724010854	209271773010854	212937084010854	209290839010854		1	9	2007	35	35	2007	9	25	5.7	1	1	1	1	1	20	1	131	2	5.70	44	40	0.8167	3	6.018046	2.239577	2.239577	73.337798	14.640165	6.561921			22.334597	0	0	161	14	4	91	50	131	57.6444	3	0
106325728010478	22340169010478	209269724010854	209271773010854	212937084010854	209290841010854		1	9	2007	35	35	2007	9	25	5.7	1	1	1	1	1	21	1	131	2	6.40	45	35	0.9968	3	6.018046	3.124767	3.124767	102.324470	19.632397	8.594534			30.610975	0	0	161	14	4	91	50	131	57.6444	3	0
106325728010478	22340169010478	209269724010854	209271774010854	212937085010854	209290843010854	204735318010854	1	9	2007	35	35	2007	9	25	5.7	1	1	1	1	2	1	1	131	2	8.30	55	50	1.5588	3	6.018046	7.288672	7.288672	238.676836	42.480823	17.480092			69.064205	0	0	161	14	4	91	50	131	57.6444	3	0
106325728010478	22340169010478	209269724010854	209271774010854	212937085010854	209290845010854	204735319010854	1	9	2007	35	35	2007	9	25	5.7	1	1	1	1	2	2	1	131	2	8.40	55	35	1.5912	3	6.018046	7.485231	7.485231	245.113410	43.495182	17.841073			70.832092	0	0	161	14	4	91	50	131	57.6444	3	0
106325728010478	22340169010478	209269724010854	209271774010854	212937085010854	209290847010854	204735320010854	1	9	2007	35	35	2007	9	25	5.7	1	1	1	1	2	3	1	131	2	10.90	54	55	2.4908	3	6.018046	12.859648	12.859648	421.105531	70.615698	26.871189			118.635841	0	0	161	14	4	91	50	131	57.6444	3	0
106325728010478	22340169010478	209269724010854	209271774010854	212937085010854	209290848010854	204735321010854	1	9	2007	35	35	2007	9	25	5.7	1	1	1	1	2	4	1	131	2	7.80	55	35	1.4008	3	6.018046	6.341187	6.341187	207.650234	37.563937	15.705406			60.519699	0	0	161	14	4	91	50	131	57.6444	3	0
106325728010478	22340169010478	209269724010854	209271774010854	212937085010854	209290849010854	204735322010854	1	9	2007	35	35	2007	9	25	5.7	1	1	1	1	2	5	1	131	2	8.40	49	45	1.5912	3	6.018046	6.579241	6.579241	215.445615	38.230655	15.681643			62.258787	0	0	161	14	4	91	50	131	57.6444	3	0
106325728010478	22340169010478	209269724010854	209271774010854	212937085010854	209290850010854	204735323010854	1	9	2007	35	35	2007	9	25	5.7	1	1	1	1	2	6	1	131	2	8.40	50	45	1.5912	3	6.018046	6.730239	6.730239	220.390237	39.108074	16.041547			63.687668	0	0	161	14	4	91	50	131	57.6444	3	0
106325728010478	22340169010478	209269724010854	209271774010854	212937085010854	209290851010854	204735324010854	1	9	2007	35	35	2007	9	25	5.7	1	1	1	1	2	7	1	131	2	8.30	48	35	1.5588	3	6.018046	6.256700	6.256700	204.883600	36.466144	15.005160			59.285698	0	0	161	14	4	91	50	131	57.6444	3	0
106325728010478	22340169010478	209269724010854	209271774010854	212937085010854	209290853010854	204735325010854	1	9	2007	35	35	2007	9	25	5.7	1	1	1	1	2	8	2	131	2	5.00	28				6.018046	0.678319	0.610487	13.701736	0.613957	1.925010			6.228877	0	0	161	14	4	91	50	131	57.6444	3	0
106325728010478	22340169010478	209269724010854	209271774010854	212937085010854	209290855010854	204735326010854	1	9	2007	35	35	2007	9	25	5.7	1	1	1	1	2	9	1	131	2	5.20	41	15	0.3487	4	6.018046	1.552809	1.552809	50.848706	10.504164	4.788834			15.730570	0	0	161	14	4	91	50	131	57.6444	3	0
106325728010478	22340169010478	209269724010854	209271774010854	212937085010854	209290857010854	204735327010854	1	9	2007	35	35	2007	9	25	5.7	1	1	1	1	2	10	1	131	2	10.00	52	50	2.1477	3	6.018046	10.298084	10.298084	337.223860	57.511541	22.464434			95.737364	0	0	161	14	4	91	50	131	57.6444	3	0
106325728010478	22340169010478	209269724010854	209271774010854	212937085010854	209290859010854	204735328010854	1	9	2007	35	35	2007	9	25	5.7	1	1	1	1	2	11	1	131	2	8.80	51	40	1.7238	3	6.018046	7.632121	7.632121	249.923510	43.848356	17.762300			71.859270	0	0	161	14	4	91	50	131	57.6444	3	0
106325728010478	22340169010478	209269724010854	209271774010854	212937085010854	209290861010854	204735329010854	1	9	2007	35	35	2007	9	25	5.7	1	1	1	1	2	12	1	131	2	8.50	50	40	1.6239	3	6.018046	6.911069	6.911069	226.311745	40.040937	16.372614			65.313653	0	0	161	14	4	91	50	131	57.6444	3	0
106325728010478	22340169010478	209269724010854	209271774010854	212937085010854	209290863010854		1	9	2007	35	35	2007	9	25	5.7	1	1	1	1	2	13	1	131	2	7.20	48	25	1.2206	3	6.018046	4.505324	4.505324	147.532565	27.295497	11.636766			43.428021	0	0	161	14	4	91	50	131	57.6444	3	0
106325728010478	22340169010478	209269724010854	209271774010854	212937085010854	209290864010854		1	9	2007	35	35	2007	9	25	5.7	1	1	1	1	2	14	1	316	32	2.50	28	40	0.3366	5	74.965282						18.377814		4.023368	0	0	161	14	4	91	50	131	57.6444	3	0
106325728010478	22340169010478	209269724010854	209271774010854	212937085010854	209290865010854		1	9	2007	35	35	2007	9	25	5.7	1	1	1	1	2	15	1	827	28	1.50	18	35	0.1624	5	74.965282						5.490359		1.361280	0	0	161	14	4	91	50	131	57.6444	3	0
106325728010478	22340169010478	209269724010854	209271776010854	212937086010854	209290866010854	204735330010854	1	9	2007	35	35	2007	9	25	5.7	1	1	1	1	3	1	1	131	2	9.30	45	65	1.8956	3	6.018046	7.542233	7.542233	246.980013	42.782762	17.066222			70.610261	0	0	161	14	4	91	50	131	57.6444	3	0
106325728010478	22340169010478	209269724010854	209271776010854	212937086010854	209290868010854	204735331010854	1	9	2007	35	35	2007	9	25	5.7	1	1	1	1	3	2	1	131	2	8.50	52	55	1.6239	3	6.018046	7.220299	7.220299	236.437875	41.832535	17.105193			68.236057	0	0	161	14	4	91	50	131	57.6444	3	0
106325728010478	22340169010478	209269724010854	209271776010854	212937086010854	209290870010854	204735332010854	1	9	2007	35	35	2007	9	25	5.7	1	1	1	1	3	3	1	131	2	9.80	51	40	2.0743	3	6.018046	9.661854	9.661854	316.389699	54.186049	21.291662			89.993378	0	0	161	14	4	91	50	131	57.6444	3	0
106325728010478	22340169010478	209269724010854	209271776010854	212937086010854	209290872010854	204735333010854	1	9	2007	35	35	2007	9	25	5.7	1	1	1	1	3	4	1	131	2	9.00	40	25	1.7917	3	6.018046	6.168364	6.168364	201.990925	35.252081	14.192019			57.941104	0	0	161	14	4	91	50	131	57.6444	3	0
106325728010478	22340169010478	209269724010854	209271776010854	212937086010854	209290874010854	204735334010854	1	9	2007	35	35	2007	9	25	5.7	1	1	1	1	3	5	1	131	2	9.00	45	40	1.7917	3	6.018046	7.021699	7.021699	229.934465	40.128874	16.155351			65.956709	0	0	161	14	4	91	50	131	57.6444	3	0
106325728010478	22340169010478	209269724010854	209271776010854	212937086010854	209290876010854	204735335010854	1	9	2007	35	35	2007	9	25	5.7	1	1	1	1	3	6	1	115	3	6.50	27	40	0.5583	4	6.018046	2.693341	2.693341	79.040724	15.624669	6.048219			23.592679	0	0	161	14	4	91	50	131	57.6444	3	0
106325728010478	22340169010478	209269724010854	209271776010854	212937086010854	209290878010854	204735336010854	1	9	2007	35	35	2007	9	25	5.7	1	1	1	1	3	7	1	115	3	6.00	27	40	0.4916	4	6.018046	2.331710	2.331710	68.428040	13.899847	5.468384			20.670001	0	0	161	14	4	91	50	131	57.6444	3	0
106325728010478	22340169010478	209269724010854	209271776010854	212937086010854	209290879010854	204735337010854	1	9	2007	35	35	2007	9	25	5.7	1	1	1	1	3	8	1	131	2	8.50	40	55	0.1624	5	6.018046	5.364919	5.364919	175.681097	31.082946	12.709720			50.701629	0	0	161	14	4	91	50	131	57.6444	3	0
106325728010478	22340169010478	209269724010854	209271776010854	212937086010854	209290880010854	204735338010854	1	9	2007	35	35	2007	9	25	5.7	1	1	1	1	3	9	1	131	2	8.80	50	55	1.7238	3	6.018046	7.466399	7.466399	244.496733	42.896244	17.376613			70.298935	0	0	161	14	4	91	50	131	57.6444	3	0
106325728010478	22340169010478	209269724010854	209271776010854	212937086010854	209290881010854	204735339010854	1	9	2007	35	35	2007	9	25	5.7	1	1	1	1	3	10	1	131	2	8.00	51	45	1.4631	3	6.018046	6.165279	6.165279	201.889903	36.276349	15.070112			58.665598	0	0	161	14	4	91	50	131	57.6444	3	0
106325728010478	22340169010478	209269724010854	209271776010854	212937086010854	209290882010854	204735340010854	1	9	2007	35	35	2007	9	25	5.7	1	1	1	1	3	11	1	115	3	1.20	15	5	0.0948	5	74.965282						2.061948		0.693646	0	0	161	14	4	91	50	131	57.6444	3	0
106325728010478	22340169010478	209269724010854	209271776010854	212937086010854	209290884010854		1	9	2007	35	35	2007	9	25	5.7	1	1	1	1	3	12	1	115	3	5.50	51	55	0.0856	5	6.018046	3.554827	3.554827	104.322513	21.872783	8.746711			31.959905	0	0	161	14	4	91	50	131	57.6444	3	0
106325728010478	22340169010478	209269724010854	209271776010854	212937086010854	209290886010854		1	9	2007	35	35	2007	9	25	5.7	1	1	1	1	3	13	1	131	2	6.00	40	35	0.8920	3	6.018046	2.261919	2.261919	74.069415	14.521787	6.443208			22.374086	0	0	161	14	4	91	50	131	57.6444	3	0
106325728010478	22340169010478	209269724010854	209271776010854	212937086010854	209290888010854		1	9	2007	35	35	2007	9	25	5.7	1	1	1	1	3	14	1	131	2	7.00	40	45	1.1629	3	6.018046	3.374719	3.374719	110.509466	20.616910	8.847479			32.650157	0	0	161	14	4	91	50	131	57.6444	3	0
106325728010478	22340169010478	209269724010854	209271776010854	212937086010854	209290890010854		1	9	2007	35	35	2007	9	25	5.7	1	1	1	1	3	15	1	827	28	1.20	14	15	0.1129	5	74.965282						3.060401		0.834262	0	0	161	14	4	91	50	131	57.6444	3	0
106325728010478	22340169010478	209269724010854	209271776010854	212937086010854	209290892010854		1	9	2007	35	35	2007	9	25	5.7	1	1	1	1	3	16	1	827	28	1.20	21	65	0.1129	5	74.965282						3.060401		0.834262	0	0	161	14	4	91	50	131	57.6444	3	0
106325728010478	22340169010478	209269724010854	209271776010854	212937086010854	209290894010854		1	9	2007	35	35	2007	9	25	5.7	1	1	1	1	3	17	1	827	28	1.30	19	40	0.1287	5	74.965282						3.786251		0.993063	0	0	161	14	4	91	50	131	57.6444	3	0
106325728010478	22340169010478	209269724010854	209271777010854	212937087010854	209290895010854	204735341010854	1	9	2007	35	35	2007	9	25	5.7	1	1	1	1	4	1	1	131	2	8.20	48	40	1.5266	3	6.018046	6.087212	6.087212	199.333500	35.588051	14.690307			57.758634	0	0	161	14	4	91	50	131	57.6444	3	0
106325728010478	22340169010478	209269724010854	209271777010854	212937087010854	209290896010854	204735342010854	1	9	2007	35	35	2007	9	25	5.7	1	1	1	1	4	2	1	131	2	7.20	48	45	1.2206	3	6.018046	4.505324	4.505324	147.532565	27.295497	11.636766			43.428021	0	0	161	14	4	91	50	131	57.6444	3	0
106325728010478	22340169010478	209269724010854	209271777010854	212937087010854	209290897010854	204735343010854	1	9	2007	35	35	2007	9	25	5.7	1	1	1	1	4	3	1	131	2	8.10	49	45	1.4947	3	6.018046	6.060184	6.060184	198.448434	35.542392	14.718178			57.582807	0	0	161	14	4	91	50	131	57.6444	3	0
106325728010478	22340169010478	209269724010854	209271777010854	212937087010854	209290899010854	204735344010854	1	9	2007	35	35	2007	9	25	5.7	1	1	1	1	4	4	2	115	3	5.60	22				6.018046	1.727213	0.880879	23.614602	1.067039	2.145828			7.895719	0	0	161	14	4	91	50	131	57.6444	3	0
106325728010478	22340169010478	209269724010854	209271777010854	212937087010854	209290901010854	204735345010854	1	9	2007	35	35	2007	9	25	5.7	1	1	1	1	4	5	1	131	2	6.80	45	65	0.5532	4	6.018046	3.633231	3.633231	118.974771	22.392708	9.673256			35.288938	0	0	161	14	4	91	50	131	57.6444	3	0
106325728010478	22340169010478	209269724010854	209271777010854	212937087010854	209290903010854	204735346010854	1	9	2007	35	35	2007	9	25	5.7	1	1	1	1	4	6	1	131	2	8.00	49	55	1.4631	3	6.018046	5.891359	5.891359	192.920044	34.664611	14.400555			56.059117	0	0	161	14	4	91	50	131	57.6444	3	0
106325728010478	22340169010478	209269724010854	209271777010854	212937087010854	209290905010854	204735347010854	1	9	2007	35	35	2007	9	25	5.7	1	1	1	1	4	7	1	131	2	8.40	48	55	1.5912	3	6.018046	6.428242	6.428242	210.500961	37.353230	15.321736			60.829896	0	0	161	14	4	91	50	131	57.6444	3	0
106325728010478	22340169010478	209269724010854	209271777010854	212937087010854	209290907010854	204735348010854	1	9	2007	35	35	2007	9	25	5.7	1	1	1	1	4	8	1	131	2	7.80	47	60	1.4008	3	6.018046	5.299606	5.299606	173.542340	31.393817	13.125692			50.578947	0	0	161	14	4	91	50	131	57.6444	3	0
106325728010478	22340169010478	209269724010854	209271777010854	212937087010854	209290909010854	204735349010854	1	9	2007	35	35	2007	9	25	5.7	1	1	1	1	4	9	1	131	2	8.30	48	65	1.5588	3	6.018046	6.256700	6.256700	204.883600	36.466144	15.005160			59.285698	0	0	161	14	4	91	50	131	57.6444	3	0
106325728010478	22340169010478	209269724010854	209271777010854	212937087010854	209290910010854	204735350010854	1	9	2007	35	35	2007	9	25	5.7	1	1	1	1	4	10	1	131	2	6.90	45	40	1.1344	3	6.018046	3.765162	3.765162	123.295019	23.102376	9.946855			36.497909	0	0	161	14	4	91	50	131	57.6444	3	0
106325728010478	22340169010478	209269724010854	209271777010854	212937087010854	209290911010854	204735351010854	1	9	2007	35	35	2007	9	25	5.7	1	1	1	1	4	11	2	115	3	2.67	13				74.965282									0	0	161	14	4	91	50	131	57.6444	3	0
106325728010478	22340169010478	209269724010854	209271777010854	212937087010854	209290912010854		1	9	2007	35	35	2007	9	25	5.7	1	1	1	1	4	12	1	131	2	5.80	47	45	0.8415	3	6.018046	2.563830	2.563830	83.955875	16.656145	7.440283			25.496429	0	0	161	14	4	91	50	131	57.6444	3	0
106325728010478	22340169010478	209269724010854	209271777010854	212937087010854	209290914010854		1	9	2007	35	35	2007	9	25	5.7	1	1	1	1	4	13	1	131	2	7.80	48	40	1.4008	3	6.018046	5.429804	5.429804	177.805839	32.165084	13.448157			51.821544	0	0	161	14	4	91	50	131	57.6444	3	0
106325728010478	22340169010478	209269724010854	209271777010854	212937087010854	209290916010854		1	9	2007	35	35	2007	9	25	5.7	1	1	1	1	4	14	1	531	33	1.10	16	65	0.0621	5	74.965282						1.957270		0.560847	0	0	161	14	4	91	50	131	57.6444	3	0
106325728010478	22340169010478	209269724010854	209271777010854	212937087010854	209290918010854		1	9	2007	35	35	2007	9	25	5.7	1	1	1	1	4	15	1	131	2	1.40	15	5	0.0909	5	74.965282						2.391737		0.739303	0	0	161	14	4	91	50	131	57.6444	3	0
22306696010478	43164089010478	204663881010854	204666401010854	205197557010854	204689748010854	205406631010854	1	8	2001	39	51	2001	5	22	4	1	1	1	1	1	4	1	491	42	1.40	17	25	1.9568	4	74.965282						3.662716		0.931455	8	345	403	14	4	197	50	121	41.6151	3	0
22306696010478	43164089010478	204663881010854	204666401010854	205197557010854	204689749010854	205406632010854	1	8	2001	39	51	2001	5	22	4	1	1	1	1	1	5	1	491	42	1.10	14	30	1.9568	4	74.965282						1.901242		0.544792	8	345	403	14	4	197	50	121	41.6151	3	0
22306696010478	43164089010478	204663881010854	204666401010854	205197557010854	204689759010854		1	8	2001	39	51	2001	5	22	4	1	1	1	1	1	15	1	121	1	5.00	37	50	0.8351	3	6.018046	1.150903	1.150903	43.305257	8.378961	4.875491			13.493112	8	345	403	14	4	197	50	121	41.6151	3	0
22306696010478	43164089010478	204663881010854	204666401010854	205197557010854	204689760010854		1	8	2001	39	51	2001	5	22	4	1	1	1	1	1	16	1	121	1	5.30	37	60	0.9082	3	6.018046	1.409860	1.409860	53.049084	10.042710	5.779068			16.355990	8	345	403	14	4	197	50	121	41.6151	3	0
22306696010478	43164089010478	204663881010854	204666401010854	205197557010854	204689761010854		1	8	2001	39	51	2001	5	22	4	1	1	1	1	1	17	1	521	42	1.40	18	40	4.6552	3	74.965282						3.662716		0.931455	8	345	403	14	4	197	50	121	41.6151	3	0
22306696010478	43164089010478	204663881010854	204666401010854	205197557010854	204689762010854		1	8	2001	39	51	2001	5	22	4	1	1	1	1	1	18	1	835	27	1.20	17	90	0.4655	5	74.965282						2.834775		0.772757	8	345	403	14	4	197	50	121	41.6151	3	0
22306696010478	43164089010478	204663881010854	204666401010854	205197557010854	204689763010854		1	8	2001	39	51	2001	5	22	4	1	1	1	1	1	19	1	835	27	1.30	16	85	2.3276	4	74.965282						3.507111		0.919850	8	345	403	14	4	197	50	121	41.6151	3	0
22306696010478	43164089010478	204663881010854	204666401010854	205197557010854	204689764010854		1	8	2001	39	51	2001	5	22	4	1	1	1	1	1	20	1	812	28	1.20	18	60	0.4655	5	74.965282						3.060401		0.834262	8	345	403	14	4	197	50	121	41.6151	3	0
22306696010478	43164089010478	204663881010854	204666401010854	205197557010854	204689765010854		1	8	2001	39	51	2001	5	22	4	1	1	1	1	1	21	1	827	28	3.70	25	30	4.6552	3	74.965282						51.988927		10.792371	8	345	403	14	4	197	50	121	41.6151	3	0
22306696010478	43164089010478	204663881010854	204666401010854	205197557010854	204689766010854		1	8	2001	39	51	2001	5	22	4	1	1	1	1	1	22	1	827	28	3.90	26	30	4.6552	3	74.965282						59.157614		12.213382	8	345	403	14	4	197	50	121	41.6151	3	0
22306696010478	43164089010478	204663881010854	204666401010854	205197557010854	204689767010854		1	8	2001	39	51	2001	5	22	4	1	1	1	1	1	23	1	835	27	1.40	15	95	0.4655	5	74.965282						4.256341		1.082418	8	345	403	14	4	197	50	121	41.6151	3	0
22306696010478	43164089010478	204663881010854	204666401010854	205197557010854	204689768010854		1	8	2001	39	51	2001	5	22	4	1	1	1	1	1	24	1	491	42	1.00	16	65	0.3914	5	74.965282						1.443944		0.442707	8	345	403	14	4	197	50	121	41.6151	3	0
22306696010478	43164089010478	204663881010854	204666401010854	205197557010854	204689769010854		1	8	2001	39	51	2001	5	22	4	1	1	1	1	1	25	1	491	42	1.10	16	55	0.3914	5	74.965282						1.901242		0.544792	8	345	403	14	4	197	50	121	41.6151	3	0
22306696010478	43164089010478	204663881010854	204666401010854	205197557010854	204689770010854		1	8	2001	39	51	2001	5	22	4	1	1	1	1	1	26	1	491	42	2.00	20	65	3.9136	3	74.965282						9.218202		2.108450	8	345	403	14	4	197	50	121	41.6151	3	0
22306696010478	43164089010478	204663881010854	204666401010854	205197557010854	204689771010854		1	8	2001	39	51	2001	5	22	4	1	1	1	1	1	27	1	491	42	1.60	20	80	1.9568	4	74.965282						5.195290		1.261036	8	345	403	14	4	197	50	121	41.6151	3	0
22306696010478	43164089010478	204663881010854	204666402010854	205197558010854	204689776010854		1	8	2001	39	51	2001	5	22	4	1	1	1	1	2	5	1	121	1	3.80	25	40	8.1302	3	74.965282						36.894104		9.032338	5	332	403	14	4	197	50	121	41.6151	3	0
22306696010478	43164089010478	204663881010854	204666402010854	205197558010854	204689777010854		1	8	2001	39	51	2001	5	22	4	1	1	1	1	2	6	1	491	42	1.60	13	60	3.7982	4	74.965282						5.195290		1.261036	5	332	403	14	4	197	50	121	41.6151	3	0
22306696010478	43164089010478	204663881010854	204666402010854	205197558010854	204689778010854		1	8	2001	39	51	2001	5	22	4	1	1	1	1	2	7	1	827	28	4.20	31	90	9.0358	2	74.965282						70.945198		14.542014	5	332	403	14	4	197	50	121	41.6151	3	0
22306696010478	43164089010478	204663881010854	204666402010854	205197558010854	204689779010854		1	8	2001	39	51	2001	5	22	4	1	1	1	1	2	8	1	827	28	3.50	27	65	9.0358	3	74.965282						45.357471		9.473827	5	332	403	14	4	197	50	121	41.6151	3	0
22306696010478	43164089010478	204663881010854	204666403010854	205197559010854	204689780010854	205406646010854	1	8	2001	39	51	2001	5	22	4	1	1	1	1	3	1	1	121	1	7.70	37	63	1.5551	3	6.018046	4.024576	4.024576	151.433526	25.539683	13.481667			44.203769	0	0	403	14	4	197	50	121	41.6151	3	0
22306696010478	43164089010478	204663881010854	204666403010854	205197559010854	204689781010854	205406647010854	1	8	2001	39	51	2001	5	22	4	1	1	1	1	3	2	1	835	27	1.50	16	92	2.2406	4	74.965282						5.085585		1.260920	0	0	403	14	4	197	50	121	41.6151	3	0
22306696010478	43164089010478	204663881010854	204666403010854	205197559010854	204689783010854	205406649010854	1	8	2001	39	51	2001	5	22	4	1	1	1	1	3	4	1	121	1	5.80	39	70	1.0341	2	6.018046	2.027367	2.027367	76.284144	13.990382	7.904159			23.166613	0	0	403	14	4	197	50	121	41.6151	3	0
22306696010478	43164089010478	204663881010854	204666403010854	205197559010854	204689784010854		1	8	2001	39	51	2001	5	22	4	1	1	1	1	3	5	1	121	1	5.00	36	55	0.8351	3	6.018046	1.094278	1.094278	41.174617	7.966712	4.635615			12.829244	0	0	403	14	4	197	50	121	41.6151	3	0
22306696010478	43164089010478	204663881010854	204666403010854	205197559010854	204689785010854		1	8	2001	39	51	2001	5	22	4	1	1	1	1	3	6	1	121	1	5.50	37	60	0.9580	3	6.018046	1.590879	1.590879	59.860322	11.182039	6.387445			18.338613	0	0	403	14	4	197	50	121	41.6151	3	0
22306696010478	43164089010478	204663881010854	204666403010854	205197559010854	204689786010854		1	8	2001	39	51	2001	5	22	4	1	1	1	1	3	7	1	121	1	5.20	33	60	0.8836	3	6.018046	1.076883	1.076883	40.520092	7.724886	4.461730			12.535307	0	0	403	14	4	197	50	121	41.6151	3	0
22306696010478	43164089010478	204663881010854	204666403010854	205197559010854	204689787010854		1	8	2001	39	51	2001	5	22	4	1	1	1	1	3	8	1	121	1	5.10	34	55	0.8593	3	6.018046	1.058808	1.058808	39.839980	7.650642	4.435231			12.368206	0	0	403	14	4	197	50	121	41.6151	3	0
22306696010478	43164089010478	204663881010854	204666403010854	205197559010854	204689788010854		1	8	2001	39	51	2001	5	22	4	1	1	1	1	3	9	1	121	1	6.70	40	70	1.2728	2	6.018046	3.122812	3.122812	117.502672	20.588375	11.258630			34.923551	0	0	403	14	4	197	50	121	41.6151	3	0
22306696010478	43164089010478	204663881010854	204666403010854	205197559010854	204689789010854		1	8	2001	39	51	2001	5	22	4	1	1	1	1	3	10	1	121	1	6.60	38	62	1.2456	2	6.018046	2.804987	2.804987	105.543807	18.575771	10.194569			31.435271	0	0	403	14	4	197	50	121	41.6151	3	0
22306696010478	43164089010478	204663881010854	204666403010854	205197559010854	204689790010854		1	8	2001	39	51	2001	5	22	4	1	1	1	1	3	11	1	121	1	6.40	37	70	1.1916	2	6.018046	2.488431	2.488431	93.632691	16.634207	9.195035			28.010777	0	0	403	14	4	197	50	121	41.6151	3	0
22306696010478	43164089010478	204663881010854	204666403010854	205197559010854	204689791010854		1	8	2001	39	51	2001	5	22	4	1	1	1	1	3	12	1	838	27	1.60	23	75	2.2406	4	74.965282						5.997689		1.455800	0	0	403	14	4	197	50	121	41.6151	3	0
22306696010478	43164089010478	204663881010854	204666403010854	205197559010854	204689792010854		1	8	2001	39	51	2001	5	22	4	1	1	1	1	3	13	1	838	27	1.80	23	68	2.2406	4	74.965282						8.080908		1.896392	0	0	403	14	4	197	50	121	41.6151	3	0
22306696010478	43164089010478	204663881010854	204666403010854	205197559010854	204689793010854		1	8	2001	39	51	2001	5	22	4	1	1	1	1	3	14	1	835	27	1.60	18	85	2.2406	4	74.965282						5.997689		1.455800	0	0	403	14	4	197	50	121	41.6151	3	0
22306696010478	43164089010478	204663881010854	204666403010854	205197559010854	204689794010854		1	8	2001	39	51	2001	5	22	4	1	1	1	1	3	15	1	121	1	2.50	29	35	4.0322	3	74.965282						12.983686		3.376792	0	0	403	14	4	197	50	121	41.6151	3	0
22306696010478	43164089010478	204663881010854	204666403010854	205197559010854	204689795010854		1	8	2001	39	51	2001	5	22	4	1	1	1	1	3	16	1	835	27	1.00	12	95	0.4481	5	74.965282						1.706034		0.523062	0	0	403	14	4	197	50	121	41.6151	3	0
22306696010478	43164089010478	204663881010854	204666403010854	205197559010854	204689796010854		1	8	2001	39	51	2001	5	22	4	1	1	1	1	3	17	1	835	27	1.00	11	90	0.4481	5	74.965282						1.706034		0.523062	0	0	403	14	4	197	50	121	41.6151	3	0
22306696010478	43164089010478	204663881010854	204666403010854	205197559010854	204689797010854		1	8	2001	39	51	2001	5	22	4	1	1	1	1	3	18	1	835	27	1.50	17	88	0.4481	5	74.965282						5.085585		1.260920	0	0	403	14	4	197	50	121	41.6151	3	0
22306696010478	43164089010478	204663881010854	204666403010854	205197559010854	204689798010854		1	8	2001	39	51	2001	5	22	4	1	1	1	1	3	19	1	835	27	1.30	18	90	2.2406	4	74.965282						3.507111		0.919850	0	0	403	14	4	197	50	121	41.6151	3	0
22306696010478	43164089010478	204663881010854	204666403010854	205197559010854	204689799010854		1	8	2001	39	51	2001	5	22	4	1	1	1	1	3	20	1	835	27	1.40	15	90	2.2406	4	74.965282						4.256341		1.082418	0	0	403	14	4	197	50	121	41.6151	3	0
22306696010478	43164089010478	204663881010854	204666403010854	205197559010854	204689800010854		1	8	2001	39	51	2001	5	22	4	1	1	1	1	3	21	1	835	27	1.30	14	90	0.4481	5	74.965282						3.507111		0.919850	0	0	403	14	4	197	50	121	41.6151	3	0
22306696010478	43164089010478	204663881010854	204666403010854	205197559010854	204689801010854		1	8	2001	39	51	2001	5	22	4	1	1	1	1	3	22	1	835	27	1.20	13	90	0.4481	5	74.965282						2.834775		0.772757	0	0	403	14	4	197	50	121	41.6151	3	0
22306696010478	43164089010478	204663881010854	204666403010854	205197559010854	204689802010854		1	8	2001	39	51	2001	5	22	4	1	1	1	1	3	23	1	835	27	1.00	12	96	0.4481	5	74.965282						1.706034		0.523062	0	0	403	14	4	197	50	121	41.6151	3	0
22306696010478	43164089010478	204663881010854	204666404010854	205197560010854	204689803010854	205406650010854	1	8	2001	39	51	2001	5	22	4	1	1	1	1	4	1	1	121	1	5.90	40	68	1.0599	2	6.018046	2.209564	2.209564	83.139707	15.160461	8.533969			25.180025	7	15	403	14	4	197	50	121	41.6151	3	0
22306696010478	43164089010478	204663881010854	204666404010854	205197560010854	204689804010854		1	8	2001	39	51	2001	5	22	4	1	1	1	1	4	2	1	121	1	5.60	34	55	0.9831	2	6.018046	1.470812	1.470812	55.342537	10.272818	5.846549			16.903433	7	15	403	14	4	197	50	121	41.6151	3	0
22306696010478	43164089010478	204663881010854	204666404010854	205197560010854	204689805010854		1	8	2001	39	51	2001	5	22	4	1	1	1	1	4	3	1	121	1	5.20	36	60	0.8836	3	6.018046	1.260620	1.260620	47.433601	9.042901	5.222988			14.674072	7	15	403	14	4	197	50	121	41.6151	3	0
22306696010478	43164089010478	204663881010854	204666404010854	205197560010854	204689806010854		1	8	2001	39	51	2001	5	22	4	1	1	1	1	4	4	1	121	1	6.10	39	75	1.1120	2	6.018046	2.342723	2.342723	88.150107	15.899334	8.884894			26.559833	7	15	403	14	4	197	50	121	41.6151	3	0
22306696010478	43164089010478	204663881010854	204666404010854	205197560010854	204689807010854		1	8	2001	39	51	2001	5	22	4	1	1	1	1	4	5	1	121	1	5.80	33	60	1.0341	3	6.018046	1.570200	1.570200	59.082229	10.835580	6.121788			17.942591	7	15	403	14	4	197	50	121	41.6151	3	0
22306696010478	43164089010478	204663881010854	204666404010854	205197560010854	204689808010854		1	8	2001	39	51	2001	5	22	4	1	1	1	1	4	6	1	121	1	5.80	36	50	1.0341	3	6.018046	1.798784	1.798784	67.683205	12.412985	7.012975			20.554608	7	15	403	14	4	197	50	121	41.6151	3	0
22306696010478	43164089010478	204663881010854	204666404010854	205197560010854	204689809010854		1	8	2001	39	51	2001	5	22	4	1	1	1	1	4	7	1	121	1	5.30	28	55	0.9082	3	6.018046	0.837246	0.837246	31.503223	5.963868	3.431902			9.713012	7	15	403	14	4	197	50	121	41.6151	3	0
22306696010478	43164089010478	204663881010854	204666404010854	205197560010854	204689810010854		1	8	2001	39	51	2001	5	22	4	1	1	1	1	4	8	1	838	27	1.70	12	50	0.9194	5	74.965282						6.995299		1.667486	7	15	403	14	4	197	50	121	41.6151	3	0
22306696010478	43164089010478	204663881010854	204666404010854	205197560010854	204689811010854		1	8	2001	39	51	2001	5	22	4	1	1	1	1	4	9	1	838	27	1.90	19	82	4.5970	4	74.965282						9.256885		2.142921	7	15	403	14	4	197	50	121	41.6151	3	0
22306696010478	43164089010478	204663881010854	204666404010854	205197560010854	204689812010854		1	8	2001	39	51	2001	5	22	4	1	1	1	1	4	10	1	838	27	1.10	15	45	0.9194	5	74.965282						2.235806		0.640660	7	15	403	14	4	197	50	121	41.6151	3	0
22306696010478	43164089010478	204663881010854	204666404010854	205197560010854	204689813010854		1	8	2001	39	51	2001	5	22	4	1	1	1	1	4	11	1	838	27	1.80	22	90	4.5970	4	74.965282						8.080908		1.896392	7	15	403	14	4	197	50	121	41.6151	3	0
22306696010478	43164089010478	204663881010854	204666404010854	205197560010854	204689814010854		1	8	2001	39	51	2001	5	22	4	1	1	1	1	4	12	1	838	27	3.40	23	88	4.5970	4	74.965282						39.125125		8.199617	7	15	403	14	4	197	50	121	41.6151	3	0
22306696010478	43164089010478	204663881010854	204666404010854	205197560010854	204689815010854		1	8	2001	39	51	2001	5	22	4	1	1	1	1	4	13	1	838	27	2.60	23	90	4.5970	4	74.965282						20.199891		4.393616	7	15	403	14	4	197	50	121	41.6151	3	0
22306696010478	43164089010478	204663881010854	204666404010854	205197560010854	204689817010854		1	8	2001	39	51	2001	5	22	4	1	1	1	1	4	15	1	838	27	1.70	18	55	0.9194	5	74.965282						6.995299		1.667486	7	15	403	14	4	197	50	121	41.6151	3	0
22306696010478	43164089010478	204663881010854	204666404010854	205197560010854	204689818010854		1	8	2001	39	51	2001	5	22	4	1	1	1	1	4	16	1	838	27	1.10	13	30	0.9194	5	74.965282						2.235806		0.640660	7	15	403	14	4	197	50	121	41.6151	3	0
106328367010478	22306696010478	209269786010854	209271919010854	212937195010854	209291907010854	204689748010854	1	9	2007	39	51	2007	4	17	5.9	1	1	1	1	1	4	1	491	42	1.50	26	30	0.1540	5	74.965282						4.391217		1.088758	8	345	141	20	5	76	50	121	37.3548	3	0
106328367010478	22306696010478	209269786010854	209271919010854	212937195010854	209291908010854	204689749010854	1	9	2007	39	51	2007	4	17	5.9	1	1	1	1	1	5	1	491	42	1.10	17	30	0.0958	5	74.965282						1.901242		0.544792	8	345	141	20	5	76	50	121	37.3548	3	0
106328367010478	22306696010478	209269786010854	209271919010854	212937195010854	209291909010854	204689759010854	1	9	2007	39	51	2007	4	17	5.9	1	1	1	1	1	15	1	121	1	6.80	57	40	1.3003	3	6.018046	5.025593	5.025593	189.098993	32.989900	17.975877			56.088384	8	345	141	20	5	76	50	121	37.3548	3	0
106328367010478	22306696010478	209269786010854	209271919010854	212937195010854	209291910010854	204689760010854	1	9	2007	39	51	2007	4	17	5.9	1	1	1	1	1	16	1	121	1	7.40	53	50	1.4686	3	6.018046	5.629442	5.629442	211.820140	36.095191	19.254277			62.134439	8	345	141	20	5	76	50	121	37.3548	3	0
106328367010478	22306696010478	209269786010854	209271919010854	212937195010854	209291911010854	204689761010854	1	9	2007	39	51	2007	4	17	5.9	1	1	1	1	1	17	1	521	42	1.50	22	15	0.1624	5	74.965282						4.391217		1.088758	8	345	141	20	5	76	50	121	37.3548	3	0
106328367010478	22306696010478	209269786010854	209271919010854	212937195010854	209291913010854	204689762010854	1	9	2007	39	51	2007	4	17	5.9	1	1	1	1	1	18	1	835	27	1.20	14	45	0.1129	5	74.965282						2.834775		0.772757	8	345	141	20	5	76	50	121	37.3548	3	0
106328367010478	22306696010478	209269786010854	209271919010854	212937195010854	209291915010854	204689763010854	1	9	2007	39	51	2007	4	17	5.9	1	1	1	1	1	19	1	835	27	1.40	22	45	0.1452	5	74.965282						4.256341		1.082418	8	345	141	20	5	76	50	121	37.3548	3	0
106328367010478	22306696010478	209269786010854	209271919010854	212937195010854	209291917010854	204689764010854	1	9	2007	39	51	2007	4	17	5.9	1	1	1	1	1	20	2	812	28	1.47	18				74.965282									8	345	141	20	5	76	50	121	37.3548	3	0
106328367010478	22306696010478	209269786010854	209271919010854	212937195010854	209291919010854	204689765010854	1	9	2007	39	51	2007	4	17	5.9	1	1	1	1	1	21	1	827	28	4.00	34	45	4.0181	4	74.965282						62.947341		12.963030	8	345	141	20	5	76	50	121	37.3548	3	0
106328367010478	22306696010478	209269786010854	209271919010854	212937195010854	209291921010854	204689766010854	1	9	2007	39	51	2007	4	17	5.9	1	1	1	1	1	22	1	827	28	3.90	36	30	3.8556	4	74.965282						59.157614		12.213382	8	345	141	20	5	76	50	121	37.3548	3	0
106328367010478	22306696010478	209269786010854	209271919010854	212937195010854	209291923010854	204689767010854	1	9	2007	39	51	2007	4	17	5.9	1	1	1	1	1	23	1	835	27	1.40	13	10	0.1452	5	74.965282						4.256341		1.082418	8	345	141	20	5	76	50	121	37.3548	3	0
106328367010478	22306696010478	209269786010854	209271919010854	212937195010854	209291924010854	204689768010854	1	9	2007	39	51	2007	4	17	5.9	1	1	1	1	1	24	1	491	42	1.10	20	30	0.0958	5	74.965282						1.901242		0.544792	8	345	141	20	5	76	50	121	37.3548	3	0
106328367010478	22306696010478	209269786010854	209271919010854	212937195010854	209291925010854	204689769010854	1	9	2007	39	51	2007	4	17	5.9	1	1	1	1	1	25	2	491	42	1.28	16				74.965282									8	345	141	20	5	76	50	121	37.3548	3	0
106328367010478	22306696010478	209269786010854	209271919010854	212937195010854	209291926010854	204689770010854	1	9	2007	39	51	2007	4	17	5.9	1	1	1	1	1	26	1	491	42	2.60	28	25	1.7869	4	74.965282						17.921318		3.898011	8	345	141	20	5	76	50	121	37.3548	3	0
106328367010478	22306696010478	209269786010854	209271919010854	212937195010854	209291928010854	204689771010854	1	9	2007	39	51	2007	4	17	5.9	1	1	1	1	1	27	1	491	42	1.90	25	20	0.2212	5	74.965282						8.086678		1.872024	8	345	141	20	5	76	50	121	37.3548	3	0
106328367010478	22306696010478	209269786010854	209271919010854	212937195010854	209291930010854		1	9	2007	39	51	2007	4	17	5.9	1	1	1	1	1	28	1	827	28	5.10	52	55	0.9586	3	6.018046	2.420418	2.420418	99.561668	51.263209	10.278234			32.488477	8	345	141	20	5	76	50	121	37.3548	3	0
106328367010478	22306696010478	209269786010854	209271919010854	212937195010854	209291932010854		1	9	2007	39	51	2007	4	17	5.9	1	1	1	1	1	30	1	121	1	6.10	50	40	1.1120	3	6.018046	3.269811	3.269811	123.033832	22.191192	12.400922			37.070381	8	345	141	20	5	76	50	121	37.3548	3	0
106328367010478	22306696010478	209269786010854	209271919010854	212937195010854	209291934010854		1	9	2007	39	51	2007	4	17	5.9	1	1	1	1	1	32	2	121	1	5.30	48				6.018046	2.109723	2.109723	75.019655	14.321657	8.647832			24.475201	8	345	141	20	5	76	50	121	37.3548	3	0
106328367010478	22306696010478	209269786010854	209271919010854	212937195010854	209291936010854		1	9	2007	39	51	2007	4	17	5.9	1	1	1	1	1	33	1	835	27	1.00	17	25	0.0839	5	74.965282						1.706034		0.523062	8	345	141	20	5	76	50	121	37.3548	3	0
106328367010478	22306696010478	209269786010854	209271921010854	212937196010854	209291938010854	204689776010854	1	9	2007	39	51	2007	4	17	5.9	1	1	1	1	2	5	1	121	1	3.60	34	40	3.2410	4	74.965282						32.267251		7.948394	6	355	141	20	5	76	50	121	37.3548	3	0
106328367010478	22306696010478	209269786010854	209271921010854	212937196010854	209291939010854	204689777010854	1	9	2007	39	51	2007	4	17	5.9	1	1	1	1	2	6	1	491	42	2.00	15	45	0.2392	5	74.965282						9.218202		2.108450	6	355	141	20	5	76	50	121	37.3548	3	0
106328367010478	22306696010478	209269786010854	209271921010854	212937196010854	209291940010854	204689778010854	1	9	2007	39	51	2007	4	17	5.9	1	1	1	1	2	7	1	827	28	4.00	40	35	8.0362	3	74.965282						62.947341		12.963030	6	355	141	20	5	76	50	121	37.3548	3	0
106328367010478	22306696010478	209269786010854	209271921010854	212937196010854	209291941010854	204689779010854	1	9	2007	39	51	2007	4	17	5.9	1	1	1	1	2	8	1	827	28	2.90	35	30	0.4758	5	74.965282						28.555321		6.109023	6	355	141	20	5	76	50	121	37.3548	3	0
106328367010478	22306696010478	209269786010854	209271921010854	212937196010854	209291942010854		1	9	2007	39	51	2007	4	17	5.9	1	1	1	1	2	9	1	121	1	5.40	47	35	0.9330	3	6.018046	2.160006	2.160006	81.274978	15.282164	8.761733			24.977238	6	355	141	20	5	76	50	121	37.3548	3	0
106328367010478	22306696010478	209269786010854	209271921010854	212937196010854	209291944010854		1	9	2007	39	51	2007	4	17	5.9	1	1	1	1	2	10	1	121	1	5.80	45	40	1.0341	3	6.018046	2.484535	2.484535	93.486095	17.145191	9.686534			28.390647	6	355	141	20	5	76	50	121	37.3548	3	0
106328367010478	22306696010478	209269786010854	209271921010854	212937196010854	209291946010854		1	9	2007	39	51	2007	4	17	5.9	1	1	1	1	2	11	1	121	1	5.40	48	40	0.9330	3	6.018046	2.226053	2.226053	83.760141	15.749451	9.029643			25.740972	6	355	141	20	5	76	50	121	37.3548	3	0
106328367010478	22306696010478	209269786010854	209271923010854	212937197010854	209291948010854	204689780010854	1	9	2007	39	51	2007	4	17	5.9	1	1	1	1	3	1	1	121	1	9.70	62	30	2.1686	3	6.018046	12.186511	12.186511	458.544287	73.455241	36.265616			130.555382	0	0	141	20	5	76	50	121	37.3548	3	0
106328367010478	22306696010478	209269786010854	209271923010854	212937197010854	209291950010854	204689781010854	1	9	2007	39	51	2007	4	17	5.9	1	1	1	1	3	2	1	835	27	1.50	18	35	0.1624	5	74.965282						5.085585		1.260920	0	0	141	20	5	76	50	121	37.3548	3	0
106328367010478	22306696010478	209269786010854	209271923010854	212937197010854	209291952010854	204689783010854	1	9	2007	39	51	2007	4	17	5.9	1	1	1	1	3	4	1	121	1	8.30	58	35	1.7326	3	6.018046	8.105857	8.105857	305.000703	50.506300	26.116641			88.255866	0	0	141	20	5	76	50	121	37.3548	3	0
106328367010478	22306696010478	209269786010854	209271923010854	212937197010854	209291954010854	204689784010854	1	9	2007	39	51	2007	4	17	5.9	1	1	1	1	3	5	1	121	1	6.40	52	35	1.1916	3	6.018046	3.880047	3.880047	145.995304	25.936627	14.337214			43.675365	0	0	141	20	5	76	50	121	37.3548	3	0
106328367010478	22306696010478	209269786010854	209271923010854	212937197010854	209291955010854	204689785010854	1	9	2007	39	51	2007	4	17	5.9	1	1	1	1	3	6	1	121	1	7.10	43	35	1.3837	3	6.018046	3.965460	3.965460	149.209157	25.713515	13.862255			44.001569	0	0	141	20	5	76	50	121	37.3548	3	0
106328367010478	22306696010478	209269786010854	209271923010854	212937197010854	209291956010854	204689786010854	1	9	2007	39	51	2007	4	17	5.9	1	1	1	1	3	7	1	121	1	6.60	44	30	0.6228	4	6.018046	3.396968	3.396968	127.818394	22.496112	12.346091			38.069556	0	0	141	20	5	76	50	121	37.3548	3	0
106328367010478	22306696010478	209269786010854	209271923010854	212937197010854	209291957010854	204689787010854	1	9	2007	39	51	2007	4	17	5.9	1	1	1	1	3	8	1	121	1	7.00	52	40	1.3557	3	6.018046	4.826998	4.826998	181.626419	31.424520	17.001300			53.661748	0	0	141	20	5	76	50	121	37.3548	3	0
106328367010478	22306696010478	209269786010854	209271923010854	212937197010854	209291958010854	204689788010854	1	9	2007	39	51	2007	4	17	5.9	1	1	1	1	3	9	1	121	1	9.30	51	60	2.0410	3	6.018046	9.106603	9.106603	342.655972	55.350247	27.683242			97.963505	0	0	141	20	5	76	50	121	37.3548	3	0
106328367010478	22306696010478	209269786010854	209271923010854	212937197010854	209291960010854	204689789010854	1	9	2007	39	51	2007	4	17	5.9	1	1	1	1	3	10	1	121	1	8.30	49	50	1.7326	3	6.018046	6.701535	6.701535	252.159998	41.756194	21.591990			72.965730	0	0	141	20	5	76	50	121	37.3548	3	0
106328367010478	22306696010478	209269786010854	209271923010854	212937197010854	209291962010854	204689790010854	1	9	2007	39	51	2007	4	17	5.9	1	1	1	1	3	11	1	121	1	8.40	49	50	1.7627	3	6.018046	6.886880	6.886880	259.134011	42.792038	22.052679			74.883720	0	0	141	20	5	76	50	121	37.3548	3	0
106328367010478	22306696010478	209269786010854	209271923010854	212937197010854	209291964010854	204689791010854	1	9	2007	39	51	2007	4	17	5.9	1	1	1	1	3	12	1	838	27	1.90	25	65	0.2388	5	74.965282						9.256885		2.142921	0	0	141	20	5	76	50	121	37.3548	3	0
106328367010478	22306696010478	209269786010854	209271923010854	212937197010854	209291966010854	204689792010854	1	9	2007	39	51	2007	4	17	5.9	1	1	1	1	3	13	1	838	27	1.90	25	65	0.2388	5	74.965282						9.256885		2.142921	0	0	141	20	5	76	50	121	37.3548	3	0
106328367010478	22306696010478	209269786010854	209271923010854	212937197010854	209291968010854	204689793010854	1	9	2007	39	51	2007	4	17	5.9	1	1	1	1	3	14	1	835	27	1.60	17	80	0.1805	5	74.965282						5.997689		1.455800	0	0	141	20	5	76	50	121	37.3548	3	0
106328367010478	22306696010478	209269786010854	209271923010854	212937197010854	209291970010854	204689794010854	1	9	2007	39	51	2007	4	17	5.9	1	1	1	1	3	15	1	121	1	3.20	42	15	2.7354	4	74.965282						24.080616		6.020808	0	0	141	20	5	76	50	121	37.3548	3	0
106328367010478	22306696010478	209269786010854	209271923010854	212937197010854	209291971010854	204689795010854	1	9	2007	39	51	2007	4	17	5.9	1	1	1	1	3	16	2	835	27	1.21	12				74.965282									0	0	141	20	5	76	50	121	37.3548	3	0
106328367010478	22306696010478	209269786010854	209271923010854	212937197010854	209291972010854	204689796010854	1	9	2007	39	51	2007	4	17	5.9	1	1	1	1	3	17	2	835	27	1.21	11				74.965282									0	0	141	20	5	76	50	121	37.3548	3	0
106328367010478	22306696010478	209269786010854	209271923010854	212937197010854	209291973010854	204689797010854	1	9	2007	39	51	2007	4	17	5.9	1	1	1	1	3	18	1	835	27	1.50	20	5	0.1624	5	74.965282						5.085585		1.260920	0	0	141	20	5	76	50	121	37.3548	3	0
106328367010478	22306696010478	209269786010854	209271923010854	212937197010854	209291975010854	204689798010854	1	9	2007	39	51	2007	4	17	5.9	1	1	1	1	3	19	1	835	27	1.40	19	55	0.1452	5	74.965282						4.256341		1.082418	0	0	141	20	5	76	50	121	37.3548	3	0
106328367010478	22306696010478	209269786010854	209271923010854	212937197010854	209291977010854	204689799010854	1	9	2007	39	51	2007	4	17	5.9	1	1	1	1	3	20	1	835	27	1.50	18	25	0.1624	5	74.965282						5.085585		1.260920	0	0	141	20	5	76	50	121	37.3548	3	0
106328367010478	22306696010478	209269786010854	209271923010854	212937197010854	209291979010854	204689800010854	1	9	2007	39	51	2007	4	17	5.9	1	1	1	1	3	21	1	835	27	1.20	14	25	0.1129	5	74.965282						2.834775		0.772757	0	0	141	20	5	76	50	121	37.3548	3	0
106328367010478	22306696010478	209269786010854	209271923010854	212937197010854	209291981010854	204689801010854	1	9	2007	39	51	2007	4	17	5.9	1	1	1	1	3	22	1	835	27	1.20	17	85	0.1129	5	74.965282						2.834775		0.772757	0	0	141	20	5	76	50	121	37.3548	3	0
106328367010478	22306696010478	209269786010854	209271923010854	212937197010854	209291983010854	204689802010854	1	9	2007	39	51	2007	4	17	5.9	1	1	1	1	3	23	2	835	27	1.21	12				74.965282									0	0	141	20	5	76	50	121	37.3548	3	0
106328367010478	22306696010478	209269786010854	209271923010854	212937197010854	209291985010854		1	9	2007	39	51	2007	4	17	5.9	1	1	1	1	3	24	1	121	1	5.10	43	35	0.4296	4	6.018046	1.589022	1.589022	59.790449	11.481816	6.656239			18.561771	0	0	141	20	5	76	50	121	37.3548	3	0
106328367010478	22306696010478	209269786010854	209271923010854	212937197010854	209291986010854		1	9	2007	39	51	2007	4	17	5.9	1	1	1	1	3	25	1	121	1	5.90	42	40	1.0599	3	6.018046	2.367253	2.367253	89.073102	16.242411	9.143009			26.977037	0	0	141	20	5	76	50	121	37.3548	3	0
106328367010478	22306696010478	209269786010854	209271924010854	212937198010854	209291987010854	204689803010854	1	9	2007	39	51	2007	4	17	5.9	1	1	1	1	4	1	1	121	1	8.10	55	35	1.6728	3	6.018046	7.229144	7.229144	272.012447	45.304657	23.587298			78.928516	5	5	141	20	5	76	50	121	37.3548	3	0
106328367010478	22306696010478	209269786010854	209271924010854	212937198010854	209291988010854	204689804010854	1	9	2007	39	51	2007	4	17	5.9	1	1	1	1	4	2	2	121	1	6.60	48				6.018046	3.791621	3.791621	134.826277	23.929511	13.780436			42.492401	5	5	141	20	5	76	50	121	37.3548	3	0
106328367010478	22306696010478	209269786010854	209271924010854	212937198010854	209291990010854	204689805010854	1	9	2007	39	51	2007	4	17	5.9	1	1	1	1	4	3	1	121	1	6.80	52	50	1.3003	3	6.018046	4.501925	4.501925	169.394832	29.552344	16.102786			50.243961	5	5	141	20	5	76	50	121	37.3548	3	0
[truncated: 87,675 more rows]
[truncated: 3 more columns]
