# Supplementary material for: Variation in the diversity-productivity relationship in young forests of the eastern United States
Source: PLoS One. 2017 Nov 15;12(11):e0187106. doi: 10.1371/journal.pone.0187106 (PMC5687711; doi:10.1371/journal.pone.0187106)
Supplement: S2 File — (CSV) [file pone.0187106.s008.csv]

FIA_SPCD	Scientificname	LEAFTYPE	CNR	COPPICEPOT	GROWTHRATE	ALLELOPATH	NFIXATION	SHAPEORIENT	DROUGHTTOL	SALINITYTOL	SEEDSPREAD	SHADETOL	SPGRVTY	HTMATURE	SEEDMASS	ROOTDEPTH
12	Abies balsamea	0	3	2	1	2	1	3	2	1	2	3	0.35	60	59840	20
68	Juniperus virginiana	0	3	2	1	1	1	3	4	2	4	2	0.47	50	43600	20
70	Larix spp.	1	3	2	2	2	1	5	1	1	3	1	0.53	99	76960	40
71	Larix laricina	1	3	2	3	2	1	5	2	2	2	1	0.53	80	292615	12
91	Picea abies	0	3	2	1	2	1	1	3	2	2	2	0.39	130	64000	28
94	Picea glauca	0	3	2	1	2	1	3	4	3	2	2	0.4	100	186400	30
95	Picea mariana	0	3	2	1	2	1	3	2	1	2	3	0.46	65	404800	16
97	Picea rubens	0	3	2	2	2	1	3	3	1	2	3	0.4	110	140000	13
105	Pinus banksiana	0	3	2	3	2	1	5	2	2	2	1	0.43	80	131040	20
107	Pinus clausa	0	3	2	1	2	1	5	2	2	3	2	0.48	80	75200	28
110	Pinus echinata	0	3	2	3	2	1	3	3	1	3	1	0.51	100	48000	24
111	Pinus elliottii	0	3	2	3	2	1	5	2	1	2	1	0.59	100	14480	40
115	Pinus glabra	0	3	2	3	2	1	3	2	1	3	3	0.44	90	46400	30
121	Pinus palustris	0	3	2	3	2	1	5	3	1	2	1	0.59	120	4240	40
125	Pinus resinosa	0	3	2	3	2	1	5	2	1	2	1	0.46	80	52160	40
126	Pinus rigida	0	3	2	3	2	1	5	3	1	2	1	0.52	80	62080	20
128	Pinus serotina	0	2	2	2	2	1	3	1	1	2	1	0.56	80	54400	20
129	Pinus strobus	0	3	2	3	2	1	5	1	2	2	2	0.35	150	27040	40
130	Pinus sylvestris	0	3	2	3	2	1	3	3	2	2	1	0.47	110	70720	20
131	Pinus taeda	0	3	2	3	2	1	4	2	1	3	1	0.51	100	18400	35
132	Pinus virginiana	0	3	2	3	2	1	6	4	1	4	1	0.48	70	52160	20
221	Taxodium distichum	1	3	1	3	2	1	3	2	4	2	2	0.46	130	5200	40
222	Taxodium ascendens	1	3	2	1	2	1	1	1	4	2	2	0.46	100	5000	36
241	Thuja occidentalis	0	3	2	1	2	1	3	2	3	3	2	0.31	50	345600	30
261	Tsuga canadensis	0	3	2	1	2	1	5	2	1	2	3	0.4	105	187200	28
311	Acer barbatum	1	3	2	2	2	1	5	2	1	2	3	0.52	50	7000	24
313	Acer negundo	1	3	1	3	2	1	5	4	3	2	3	0.46	60	11360	40
314	Acer nigrum	1	3	2	2	2	1	5	3	1	3	3	0.57	100	7030	30
315	Acer pensylvanicum	1	3	2	1	1	1	5	2	1	2	3	0.46	35	11360	28
316	Acer rubrum	1	3	1	3	2	1	4	3	1	3	2	0.54	68	22720	30
317	Acer saccharinum	1	3	1	3	2	1	4	2	2	2	2	0.47	90	1610	32
318	Acer saccharum	1	3	2	1	1	1	5	3	1	3	3	0.63	100	6540	40
319	Acer spicatum	1	3	1	2	2	1	5	2	1	3	3	0.52	25	22720	32
323	Acer leucoderme	1	3	2	1	2	1	4	4	3	3	2	0.52	15	7000	24
332	Aesculus flava	1	3	2	2	2	1	5	2	1	2	3	0.36	65	28	36
341	Ailanthus altissima	1	2	1	3	1	1	4	3	3	4	1	0.53	55	14640	30
345	Albizia julibrissin	1	1	2	3	2	3	5	3	2	3	1	0.58	20	11000	30
356	Amelanchier spp.	1	2	2	2	2	1	5	2	2	2	2	0.79	15	60051	24
371	Betula alleghaniensis	1	3	2	1	1	1	5	3	3	3	2	0.62	75	446400	30
372	Betula lenta	1	3	2	2	2	1	5	3	3	2	1	0.65	60	646000	28
373	Betula nigra	1	2	1	3	2	1	5	2	1	4	1	0.56	70	374400	20
375	Betula papyrifera	1	2	1	3	2	1	5	2	3	4	1	0.55	70	1380800	24
379	Betula populifolia	1	2	2	3	2	1	5	3	3	4	2	0.51	25	4256000	18
381	Sideroxylon lanuginosum	1	3	1	3	2	1	4	4	1	2	3	0.58	10	5000	24
391	Carpinus caroliniana	1	3	2	1	2	1	5	2	1	2	3	0.7	30	35000	20
401	Carya aquatica	1	3	1	1	2	1	5	3	1	2	2	0.62	85	200	48
402	Carya cordiformis	1	3	2	1	2	1	5	4	1	2	1	0.66	75	156	50
403	Carya glabra	1	3	2	1	2	1	5	4	1	2	2	0.75	80	200	50
404	Carya illinoinensis	1	3	2	1	2	1	5	2	1	2	1	0.66	120	130	32
405	Carya laciniosa	1	3	1	1	2	1	5	2	1	2	3	0.69	100	30	60
407	Carya ovata	1	3	2	1	2	1	5	3	2	2	2	0.72	75	96	48
408	Carya texana	1	3	1	1	2	1	5	3	1	2	1	0.68	90	90	48
409	Carya alba	1	3	1	1	2	1	5	3	1	2	2	0.72	85	73	50
410	Carya pallida	1	3	1	1	2	1	5	3	1	2	1	0.68	110	75	48
451	Catalpa bignonioides	1	3	2	3	2	1	5	3	1	2	2	0.41	66	20480	36
461	Celtis laevigata	1	3	2	2	1	1	5	2	2	2	3	0.53	80	2200	24
462	Celtis occidentalis	1	3	2	3	2	1	5	4	2	3	3	0.53	60	43000	36
471	Cercis canadensis	1	2	2	1	2	1	5	4	1	3	3	0.58	30	18000	24
491	Cornus florida	1	3	2	2	2	1	5	2	1	2	3	0.73	30	4480	18
500	Crataegus spp.	1	2	1	1	2	1	5	2	1	3	1	0.58	26	20000	18
521	Diospyros virginiana	1	3	1	1	2	1	6	3	2	2	3	0.74	55	1200	36
531	Fagus grandifolia	1	3	2	1	2	1	5	4	1	2	3	0.64	80	1600	32
541	Fraxinus americana	1	3	1	2	2	1	5	2	3	3	1	0.6	90	10000	40
543	Fraxinus nigra	1	2	2	1	2	1	5	2	1	2	1	0.49	65	9730	40
544	Fraxinus pennsylvanica	1	3	1	3	2	1	5	3	2	3	3	0.56	80	14320	40
548	Fraxinus caroliniana	1	3	1	2	2	1	5	2	2	2	3	0.55	39	5744	12
552	Gleditsia triacanthos	1	2	1	3	2	1	4	4	3	2	1	0.65	70	2800	48
555	Gordonia lasianthus	0	3	1	3	2	1	5	2	1	2	3	0.58	65	135000	20
591	Ilex opaca	0	3	2	1	2	1	5	3	3	2	3	0.57	40	28430	30
602	Juglans nigra	1	3	1	3	1	1	5	2	1	2	1	0.55	100	40	40
611	Liquidambar styraciflua	1	3	1	3	2	1	5	2	1	3	1	0.52	100	82080	36
621	Liriodendron tulipifera	1	3	1	3	2	1	5	2	2	2	1	0.42	120	14000	32
641	Maclura pomifera	1	3	2	2	2	1	5	3	2	2	1	0.85	35	7000	32
651	Magnolia acuminata	1	3	2	3	2	1	6	1	1	2	2	0.48	100	5450	30
652	Magnolia grandiflora	0	3	2	2	2	1	4	2	3	2	3	0.5	100	6400	42
653	Magnolia virginiana	0	3	1	2	2	1	1	1	1	2	2	0.46	60	7530	30
655	Magnolia fraseri	1	3	1	3	2	1	5	2	1	2	2	0.44	75	4550	28
660	Malus spp.	1	2	1	1	2	1	5	2	1	3	1	0.67	25	10900	24
663	Malus coronaria	1	2	1	1	2	1	5	2	1	2	1	0.67	23	30000	30
682	Morus rubra	1	3	1	2	2	1	4	3	1	2	3	0.58	70	344667	24
691	Nyssa aquatica	1	3	1	2	2	1	5	1	1	2	1	0.5	100	480	28
693	Nyssa sylvatica	1	3	1	2	2	1	5	2	3	2	3	0.5	95	3360	30
694	Nyssa biflora	1	3	1	2	2	1	5	1	1	2	1	0.5	115	2400	34
701	Ostrya virginiana	1	3	1	1	2	1	5	3	1	2	3	0.7	45	30000	16
711	Oxydendrum arboreum	1	3	1	1	2	1	2	3	1	2	3	0.55	35	3675000	30
712	Paulownia tomentosa	1	3	1	3	2	1	6	3	1	2	1	0.58	70	2820000	36
721	Persea borbonia	0	3	1	2	2	1	5	2	1	2	3	0.58	70	2100	24
722	Planera aquatica	1	2	2	1	2	1	5	2	1	3	3	0.58	50	2000	18
731	Platanus occidentalis	1	3	1	3	2	1	5	2	1	3	2	0.49	100	192000	30
741	Populus balsamifera	1	3	1	3	2	1	6	2	1	3	1	0.34	80	500000	30
742	Populus deltoides	1	3	1	3	2	1	5	3	3	4	1	0.4	190	425000	24
743	Populus grandidentata	1	2	1	3	2	1	5	2	3	3	1	0.39	65	3000000	20
746	Populus tremuloides	1	2	1	3	2	1	4	2	3	3	1	0.38	65	3248000	32
761	Prunus pensylvanica	1	3	1	3	2	1	5	2	1	4	1	0.5	30	14200	20
762	Prunus serotina	1	3	1	3	2	1	5	3	3	4	1	0.5	80	5600	36
763	Prunus virginiana	1	3	2	3	2	1	5	3	3	2	1	0.5	25	4971	20
766	Prunus americana	1	2	2	2	2	1	5	1	2	2	1	0.5	24	870	24
771	Prunus avium	1	3	1	2	2	1	5	1	2	2	1	0.5	50	2080	25
800	Quercus spp.	1	3	1	3	2	1	5	2	1	2	2	0.66	100	120	40
802	Quercus alba	1	3	1	1	2	1	5	3	3	2	2	0.68	100	128	48
806	Quercus coccinea	1	3	1	3	2	1	5	3	1	2	1	0.67	70	235	48
809	Quercus ellipsoidalis	1	3	1	2	2	1	5	4	2	2	1	0.66	70	140	50
812	Quercus falcata	1	3	1	2	2	1	5	4	1	2	2	0.59	75	540	36
813	Quercus pagoda	1	3	2	2	2	1	5	2	1	2	1	0.69	120	580	36
817	Quercus imbricaria	1	3	2	2	2	1	5	3	2	2	1	0.66	45	415	24
819	Quercus laevis	1	3	1	3	2	1	5	4	1	2	1	0.66	40	395	30
820	Quercus laurifolia	1	3	2	3	2	1	5	2	1	2	3	0.63	70	560	36
822	Quercus lyrata	1	3	2	2	2	1	5	1	1	2	2	0.63	80	140	24
823	Quercus macrocarpa	1	3	2	1	2	1	5	4	2	2	2	0.64	100	75	28
824	Quercus marilandica	1	3	2	1	2	1	5	4	3	2	1	0.66	25	700	24
825	Quercus michauxii	1	3	2	2	2	1	5	2	1	2	1	0.67	80	85	28
826	Quercus muehlenbergii	1	3	1	2	2	1	5	4	1	2	1	0.66	70	400	28
827	Quercus nigra	1	3	2	3	2	1	5	2	1	3	1	0.63	90	395	40
828	Quercus texana	1	3	2	3	2	1	5	1	1	2	1	0.66	110	95	40
830	Quercus palustris	1	3	1	3	2	1	5	2	2	2	1	0.63	100	410	30
831	Quercus phellos	1	3	2	3	2	1	5	1	1	2	1	0.69	100	462	12
832	Quercus prinus	1	3	1	1	2	1	5	4	2	2	2	0.66	80	115	33
833	Quercus rubra	1	3	1	2	2	1	5	2	3	2	2	0.63	81	125	36
834	Quercus shumardii	1	3	2	2	2	1	5	4	1	2	1	0.66	100	100	40
835	Quercus stellata	1	3	1	1	2	1	5	4	1	2	1	0.67	60	380	36
837	Quercus velutina	1	3	1	2	2	1	5	2	1	2	2	0.61	80	245	40
838	Quercus virginiana	0	3	1	3	2	1	4	3	2	2	2	0.88	50	352	40
840	Quercus margarettiae	1	3	1	1	2	1	6	3	1	2	1	0.66	20	150	18
841	Quercus minima	0	3	1	1	2	1	6	4	1	2	1	0.66	6	250	30
842	Quercus incana	1	3	1	2	2	1	6	2	1	2	2	0.66	50	300	25
845	Quercus prinoides	1	3	1	3	2	1	6	4	1	2	1	0.66	25	350	72
901	Robinia pseudoacacia	1	2	1	3	2	3	5	4	3	3	1	0.69	60	24000	36
915	Family Arecaceae not listed above	0	3	2	1	2	1	5	1	1	3	3	0.58	9	2000	18
920	Salix spp.	1	2	2	3	2	1	5	3	1	3	2	0.39	33	8300000	20
921	Salix amygdaloides	1	2	2	3	2	1	6	1	1	3	1	0.39	60	2600000	12
922	Salix nigra	1	2	1	3	2	1	5	2	3	2	1	0.39	100	2500000	32
931	Sassafras albidum	1	3	1	2	2	1	6	4	1	2	1	0.46	75	5000	18
935	Sorbus americana	1	3	2	2	2	1	5	2	1	2	2	0.58	40	160000	28
951	Tilia americana	1	3	1	2	2	1	5	2	1	3	3	0.37	100	4765	30
952	Tilia americana	1	3	2	2	2	1	5	2	1	2	3	0.37	90	4765	40
953	Tilia americana	1	3	1	2	2	1	5	2	1	2	3	0.37	66	4500	45
971	Ulmus alata	1	3	2	2	2	1	5	2	1	3	3	0.66	65	111500	40
972	Ulmus americana	1	3	1	3	2	1	5	3	2	4	2	0.5	120	70900	42
974	Ulmus pumila	1	3	2	3	2	1	5	4	3	3	1	0.59	70	64960	24
975	Ulmus rubra	1	3	1	3	2	1	5	3	1	3	3	0.53	85	41000	40
977	Ulmus thomasii	1	2	2	2	2	1	5	2	1	2	2	0.63	90	7000	40
987	Conocarpus erectus	0	2	1	2	2	1	6	4	4	2	1	0.58	35	4500	35
988	Laguncularia racemosa	0	2	1	3	2	1	4	2	4	2	1	0.58	50	5000	36
989	Rhizophora mangle	0	2	1	2	2	1	6	4	4	2	1	0.58	60	35	10
993	Melia azedarach	1	3	2	3	1	1	6	4	3	3	1	0.58	50	1180	60
994	Triadica sebifera	1	2	1	3	1	1	4	4	4	4	1	0.58	65	3269	60
999	Tree unknown	1	1	2	3	2	1	5	2	1	2	1	0.58	50	75	36
